# Supplementary material for: The Effects of Aronia melanocarpa Juice Consumption on the mRNA Expression Profile in Peripheral Blood Mononuclear Cells in Subjects at Cardiovascular Risk
Source: Nutrients. 2020 May 20;12(5):1484. doi: 10.3390/nu12051484 (PMC7285191; doi:10.3390/nu12051484)
Supplement: Supplementary file 1 [file nutrients-12-01484-s001.zip]

Archive with 7 entries (6 files):
- supplementary-772997/
- supplementary-772997/Table S1.doc
- supplementary-772997/Table S2.xls
- supplementary-772997/Table S3.xls
- supplementary-772997/Table S4.doc
- supplementary-772997/Table S5.doc
- supplementary-772997/Table S6.doc
