# Supplementary material for: The Effects of Aronia melanocarpa Juice Consumption on the mRNA Expression Profile in Peripheral Blood Mononuclear Cells in Subjects at Cardiovascular Risk
Source: Nutrients. 2020 May 20;12(5):1484. doi: 10.3390/nu12051484 (PMC7285191; doi:10.3390/nu12051484)
Supplement: Supplementary file 1 [file nutrients-12-01484-s001.zip › supplementary-772997/Table S2.xls]

## Sheet: All comparisons
Table S2. Differentially expressed transcripts in peripheral blood mononuclear cells of the study subjects, identified in different treatment periods.
1) AMJ aTP2 vs AMJ bTP2
2) AMJ aTP3 vs AMJ bTP3
3) dAMJ aTP3 vs dAMJ bTP3
4) AMJ aTP3 vs dAMJ bTP2
5) dAMJ aTP3 vs AMJ bTP2
AMJ – treatment with original Aronia melanocarpa juice containing total polyphenol amount of 11771.09 mg gallic acid equivalents (GAE)/L, which corresponds to 1.17 g of total polyphenols per 100 mL of the allocated treatment (high dose); dAMJ – treatment with aronia juice-based beverage, produced by dilution of the AMJ with the placebo (ratio 1:3) and containing total polyphenol amount of 2942.77…

## Sheet: 1)  AMJaTP2 vs AMJbTP2
	TargetID	logFC	AveExpr	t	P.Value	adj.P.Val			adj.P.Val < 0.05, │logFC│ > 0.5				logFC - logarithmic fold change for the comparison
2510274	SNORD58A	0.970695	4.97276	6.33533	3.49619e-08	0.000559075			DETs=82 (covering 78 DEGs)				AveExpr - average logarithmic expression level for the transcript across all the arrays in the experiment
4180408	SNORD55	0.526638	5.47585	5.58759	6.09471e-07	0.0025867							t - moderated t-test
1780564	CDC42	0.596884	5.01197	5.5338	7.46258e-07	0.0025867							adj.P.Val - P value adjusted for multiple testing (after Benjamini and Hochberg's adjustment)
2100025	RAB37	0.630648	7.55432	5.47057	9.4612e-07	0.0025867
5220670	DCUN1D1	0.621396	7.2627	5.31966	1.66197e-06	0.00358804							DETs - differentially expressed transcripts
620603	HS.107418	0.590383	5.90297	5.26718	2.01941e-06	0.00358804							DEGs - differentially expressed genes
60070	LPGAT1	0.559266	4.9554	5.18946	2.69197e-06	0.00387885
5700747	DCBLD1	0.638543	5.77161	5.17317	2.85867e-06	0.00387885
1740433	MSL3L1	0.697717	8.54374	5.03373	4.76902e-06	0.00508409
630600	MDM2	1.13617	6.04983	5.00429	5.30996e-06	0.00525732
6100168	GOLPH4	0.564966	6.11278	4.98937	5.60669e-06	0.00525732
10044	BCAP29	0.714875	6.54826	4.97454	5.91781e-06	0.00525732
1940736	PANK3	0.532374	5.3947	4.90102	7.72753e-06	0.00650374
50537	MSL3	0.603796	8.93152	4.81214	1.06495e-05	0.00743171
730035	RAP1GDS1	0.634989	6.91296	4.80773	1.08196e-05	0.00743171
3940333	ZNF266	-0.574633	7.21652	-4.78499	1.17404e-05	0.00743171
3990497	SNORA61	0.944866	8.12432	4.78228	1.18549e-05	0.00743171
5870685	IL6R	0.753168	7.04967	4.76575	1.25792e-05	0.00745014
5490187	UBTF	0.594613	5.63481	4.74456	1.35703e-05	0.00748286
6200736	HRB	0.537569	7.7702	4.7129	1.51957e-05	0.00765011
3400692	TPM3	0.827458	9.04386	4.71082	1.53088e-05	0.00765011
1240551	ACADVL	-0.555983	6.59665	-4.70052	1.58813e-05	0.00769569
650672	USP33	0.628559	7.48047	4.68769	1.66244e-05	0.00778209
4040136	MARK2	-0.560717	5.10039	-4.66771	1.7849e-05	0.00783436
1660021	RNU4ATAC	1.06574	7.88908	4.66336	1.81271e-05	0.00783436
6040487	RAD21	0.95572	8.47105	4.61449	2.15576e-05	0.00876435
20010	CARS	-0.500738	5.77075	-4.59256	2.32954e-05	0.00908578
5960176	SCARNA22	0.60006	6.6567	4.54754	2.73023e-05	0.00970203
650022	USP33	0.630756	7.38704	4.48041	3.45504e-05	0.0104392
830349	SNORD33	0.507729	6.14658	4.45888	3.72501e-05	0.0108007
2650408	N4BP2	0.654552	6.47245	4.45306	3.80138e-05	0.0108007
1230289	ADD1	-0.534133	6.16412	-4.43303	4.07612e-05	0.0108635
7330201	TRIM59	0.647931	5.61298	4.3433	5.5632e-05	0.013063
1770689	CHTF18	-0.508633	5.32346	-4.32141	5.99934e-05	0.013063
5290626	C14ORF4	0.523941	9.11209	4.31321	6.17111e-05	0.013063
1090139	REST	0.666938	5.77198	4.31256	6.18497e-05	0.013063
290332	TAF13	0.60502	6.14782	4.31167	6.20378e-05	0.013063
3180564	DBR1	0.577294	5.6287	4.3098	6.24397e-05	0.013063
4210044	SNORD46	0.566226	5.49554	4.27041	7.1477e-05	0.0135956
6980154	GRINL1A	0.525756	5.32809	4.26837	7.198e-05	0.0135956
7150685	CBX5	0.515787	7.70144	4.2564	7.49897e-05	0.0135956
2370131	ZBTB10	0.585617	5.05388	4.25377	7.56683e-05	0.0135956
5550474	RAB24	-0.620791	5.66125	-4.233	8.12298e-05	0.0142387
2600402	ARID4A	0.518979	7.06431	4.22735	8.28116e-05	0.0142387
360110	KLF6	-0.784613	7.75166	-4.22256	8.41757e-05	0.0142387
5810022	MLKL	-0.636667	5.43035	-4.19206	9.33794e-05	0.0150831
6510156	SNORA12	0.542241	10.9088	4.18382	9.60287e-05	0.0151208
5220441	MATR3	0.742791	8.66014	4.12656	0.00011656	0.0157958
5390767	SNORA2B	1.17726	5.54768	4.10918	0.000123585	0.0163236
3370537	SNORA38	0.549353	4.76891	4.10207	0.000126579	0.0163236
6400592	SNORD95	0.568669	6.48352	4.07136	0.000140326	0.0176689
6220403	PAK2	0.601264	9.18791	4.05262	0.000149414	0.0179646
4150553	TAF13	0.65591	6.28636	4.02735	0.000162568	0.0185687
430025	CSNK2A1	0.5495	6.17101	4.01467	0.000169582	0.0187122
6400082	C12ORF11	0.561611	7.55918	4.00023	0.000177927	0.0193553
1990204	TMPO	0.61563	5.42008	3.95809	0.000204603	0.0208395
3940372	CEP170	0.56384	5.75849	3.88612	0.000259298	0.0240905
6220736	FANCB	0.504479	5.59837	3.83311	0.00030832	0.0270898
2630446	ATXN3	0.564314	5.23679	3.81251	0.000329668	0.027349
5960674	PRDX2	-0.517103	5.31768	-3.80815	0.000334358	0.027349
4480373	STK24	0.704999	5.46984	3.79858	0.000344896	0.0275597
70292	HIST1H1A	0.507496	5.3269	3.72555	0.000436468	0.0299552
2510368	ARID4A	0.573825	5.49674	3.71776	0.000447499	0.0301782
1660551	SLC5A3	0.974461	6.84009	3.7059	0.000464823	0.0304544
3310402	PPM1A	0.759858	6.41581	3.68411	0.000498333	0.0317351
2650594	ARHGAP9	-0.51977	7.9657	-3.67895	0.000506599	0.0317351
2120402	TES	0.576937	6.97447	3.6696	0.000521915	0.0319676
7200603	PIP5K2A	0.577085	7.75839	3.64423	0.000565735	0.033069
2690273	BCAP29	0.561478	6.66461	3.59384	0.00066337	0.0363859
5560209	DDX6	0.588284	7.32221	3.56111	0.000735197	0.0374406
5390487	SPTBN1	0.572317	8.22745	3.55981	0.000738196	0.0374406
2030274	TAF1	0.581091	5.18258	3.55033	0.00076044	0.0377646
1070079	RNY4	0.508901	7.66795	3.54667	0.000769189	0.0380808
6400138	PRMT1	-0.540785	6.652	-3.5449	0.000773452	0.0381737
4250020	CPNE1	0.570969	6.23515	3.54063	0.000783835	0.0383892
6590164	SNORA75	0.611177	6.14543	3.51107	0.000859497	0.0400706
1240164	RAB12	0.930917	5.48824	3.50862	0.000866072	0.0402598
1780008	SNORA28	0.608089	5.73045	3.46552	0.000989773	0.0426616
2000564	C6ORF204	0.553151	6.96738	3.46007	0.00100655	0.0428831
6270414	SNORA34	0.503361	5.21095	3.44053	0.00106901	0.044342
4390564	NUCKS1	0.571273	6.47722	3.42151	0.00113331	0.0450814
1440278	PISD	-0.563122	6.1974	-3.39024	0.00124704	0.0470931

## Sheet: 2)  AMJaTP3 vs AMJbTP3
	TargetID	logFC	AveExpr	t	P.Value	adj.P.Val			adj.P.Val < 0.05, │logFC│ > 0.5				logFC - logarithmic fold change for the comparison
6960687	DUSP2	1.93967	6.49242	8.78768	2.46661e-12	3.94435e-08			DETs=192 (covering 172 DEGs)				AveExpr - average logarithmic expression level for the transcript across all the arrays in the experiment
840685	IL1B	3.85796	8.28329	8.59177	5.26607e-12	4.21049e-08							t - moderated t-test
5050162	CD83	2.66671	7.30849	8.41168	1.05968e-11	5.64847e-08							adj.P.Val - P value adjusted for multiple testing (after Benjamini and Hochberg's adjustment)
3360681	TNFAIP3	2.0041	8.40481	8.27281	1.8191e-11	7.27231e-08
6620026	CD83	2.72922	6.40191	8.14475	2.9965e-11	8.92058e-08							DETs - differentially expressed transcripts
5360364	TAGAP	1.4058	6.32266	8.11638	3.3471e-11	8.92058e-08							DEGs - differentially expressed genes
4490176	RGS1	2.26382	6.00443	8.00897	5.09041e-11	1.16287e-07
6180427	G0S2	1.55997	4.63716	7.75314	1.38361e-10	2.76566e-07
4250053	CCL3L1	3.28957	5.38162	7.55404	3.01552e-10	5.34952e-07
1300280	CXCR4	1.31088	9.02905	7.52753	3.34533e-10	5.34952e-07
4780128	ATF3	1.94971	5.68311	7.43958	4.72004e-10	6.86165e-07
4150520	RIPK2	0.728056	8.10997	7.165	1.38231e-09	1.84205e-06
4280113	NFKBIA	1.78647	11.0699	7.12225	1.63385e-09	1.92664e-06
2230379	NAMPT	1.39241	6.99235	7.1141	1.68676e-09	1.92664e-06
6420671	GIMAP1	-0.622066	9.39098	-7.09276	1.83356e-09	1.95469e-06
610524	CCL3L1	3.6753	5.33285	7.05949	2.08818e-09	2.087e-06
4920228	FFAR2	0.952825	4.47029	6.95001	3.20295e-09	2.86566e-06
4670390	CXCL2	2.70693	4.92277	6.94819	3.22569e-09	2.86566e-06
6400364	NR4A2	2.32995	6.73755	6.91349	3.69377e-09	3.1088e-06
4860242	TAGAP	1.20553	5.55659	6.77092	6.44162e-09	5.1504e-06
5890739	TAGAP	1.48978	7.02161	6.73942	7.28281e-09	5.54568e-06
6590682	CCL3	3.10611	5.31285	6.71102	8.13449e-09	5.91267e-06
1410209	SGK1	1.51101	9.35738	6.55255	1.50661e-08	1.04749e-05
4810343	ETV3	1.10788	6.21843	6.48555	1.9541e-08	1.302e-05
1980672	IL1A	2.21149	4.49751	6.29476	4.08968e-08	2.61592e-05
2900348	ZFP36	1.44991	10.8309	6.23637	5.12354e-08	3.15118e-05
7560593	OSM	1.58191	5.69371	6.21018	5.6679e-08	3.35687e-05
3890402	SLC25A24	1.85334	5.86396	6.17355	6.52679e-08	3.63588e-05
2260477	PTGS2	2.82956	6.71293	6.1709	6.59375e-08	3.63588e-05
360719	CD44	1.29404	7.04943	6.12187	7.96269e-08	4.24438e-05
6560403	WTAP	1.02878	6.95915	6.1076	8.41153e-08	4.33899e-05
1820632	PTGS2	2.78991	8.41689	6.08693	9.10684e-08	4.55086e-05
3850433	HSPA1B	-1.1352	8.34798	-6.07425	9.5613e-08	4.63317e-05
2470348	NFKBIZ	1.69468	10.3438	6.05864	1.01517e-07	4.77453e-05
5820400	CYP4B1	1.16671	4.56356	6.05108	1.04502e-07	4.77453e-05
3990307	MIR302C	1.30196	4.88622	6.03463	1.11308e-07	4.94426e-05
2810010	CCL3L3	3.63198	8.2242	6.00748	1.23516e-07	5.19774e-05
1690678	SIK1	1.28963	6.47489	5.93072	1.65677e-07	6.79318e-05
7560041	AXUD1	1.18791	8.57304	5.90361	1.83751e-07	7.27736e-05
650639	NR4A2	1.70466	5.28214	5.8996	1.86587e-07	7.27736e-05
2640301	TNF	2.98991	7.52506	5.88636	1.96257e-07	7.29849e-05
1340600	PPP1R15A	1.46693	9.69927	5.85686	2.19627e-07	7.98194e-05
2710575	CD69	1.4612	9.54169	5.85008	2.25374e-07	8.0088e-05
2490719	STK17B	0.930044	8.85456	5.83808	2.35914e-07	8.20111e-05
4920053	BTG3	0.623157	6.88466	5.76817	3.07759e-07	0.00010471
1010487	BTG2	0.933244	9.73414	5.6866	4.1931e-07	0.000136841
5420564	NFIL3	1.0731	7.39918	5.67013	4.46271e-07	0.000142726
2970575	CCL4L2	2.05373	7.17011	5.65476	4.72985e-07	0.00014697
4920110	GADD45B	0.971001	7.41373	5.65201	4.77922e-07	0.00014697
4390450	SGK	1.27377	10.1573	5.63415	5.11291e-07	0.000151758
2030324	SGK1	1.29377	9.62251	5.63354	5.12472e-07	0.000151758
7210280	KBTBD7	-0.9261	6.6911	-5.59602	5.90404e-07	0.000171657
6900634	CD69	1.48318	7.73231	5.58707	6.10653e-07	0.000174374
2370373	EGR3	1.56801	4.80641	5.57679	6.34778e-07	0.000178083
2100025	RAB37	0.83617	7.55432	5.52375	7.74973e-07	0.000208976
1690121	CLK1	0.885834	6.06083	5.48854	8.84503e-07	0.00023187
7330026	FRAT2	-0.573917	9.78374	-5.46599	9.62507e-07	0.000248249
4220246	CCL20	2.42944	4.89901	5.4544	1.00521e-06	0.000252511
5270754	HNRNPH1	0.840676	10.4346	5.45297	1.01061e-06	0.000252511
1190367	IER3	1.79346	7.95111	5.43685	1.07347e-06	0.00026409
540725	HNRPH1	1.04448	8.77763	5.41018	1.18603e-06	0.000283072
2640008	DYRK1A	0.81325	6.15886	5.4054	1.20738e-06	0.000283929
7550202	MAFF	1.02047	4.6697	5.40064	1.22906e-06	0.000284839
2600224	ETNK1	1.02678	5.28311	5.38334	1.31101e-06	0.00029949
5720129	NFIX	-0.569646	4.74595	-5.3734	1.36053e-06	0.000302234
6620392	LFNG	-0.530669	9.9884	-5.35288	1.46869e-06	0.000321725
6380717	HSPA1A	-0.616685	9.77621	-5.31705	1.67814e-06	0.000357801
7320288	CXCR4	1.91595	6.40982	5.25556	2.1083e-06	0.000432229
1570458	UBE2D3	0.536761	10.6264	5.23047	2.31348e-06	0.00046829
4010470	CENPBD1	-0.564797	5.71395	-5.22194	2.38762e-06	0.000477254
1820594	HBEGF	1.605	5.4257	5.15619	3.04326e-06	0.000593473
450379	PRDM1	0.980373	5.2652	5.14937	3.12058e-06	0.00060122
7560382	ELK4	0.748732	5.26405	5.11947	3.48327e-06	0.000663106
2140026	ZC3H10	-0.515267	6.2078	-5.04884	4.51275e-06	0.000831276
4120053	PFKFB3	0.676095	8.51728	5.0422	4.62358e-06	0.000840178
2350156	NCRNA00085	-0.58832	5.65116	-5.02696	4.88836e-06	0.000878312
4230102	SOCS3	0.577566	4.64714	4.98432	5.71076e-06	0.00100293
5260630	SOCS3	0.572602	4.89701	4.95253	6.41089e-06	0.00110233
2470601	IL1RN	1.24412	4.64285	4.94118	6.68059e-06	0.00113648
3060523	NAMPT	1.41333	6.24206	4.91923	7.23424e-06	0.00121771
780471	ZNF816A	-0.56732	7.97247	-4.88593	8.16127e-06	0.00135945
1440592	HNRNPA3	0.764473	6.10093	4.87598	8.4601e-06	0.0013947
4040576	IL6	0.683109	4.59956	4.85751	9.04351e-06	0.00147566
6520730	G3BP1	0.659158	5.03681	4.77653	1.21021e-05	0.00191609
6480661	GSK3B	0.510615	7.68533	4.76837	1.24614e-05	0.00195364
3930730	FAM103A1	-0.743421	7.72816	-4.75609	1.30217e-05	0.00201237
3800376	TNIK	0.621623	6.39654	4.75468	1.30878e-05	0.00201237
630603	ZNF189	-0.501039	6.99318	-4.73928	1.38292e-05	0.00210611
2680543	PDE4B	0.653096	5.39692	4.73295	1.41458e-05	0.00213401
7510528	BAGE3	0.845856	5.20475	4.72124	1.47502e-05	0.00220439
3830025	PRKACB	0.618747	5.77176	4.71504	1.50801e-05	0.00223283
7570324	ID3	-0.980085	5.76896	-4.70741	1.54964e-05	0.00225275
7400372	WSB1	0.843159	6.71337	4.68962	1.65104e-05	0.00237854
110148	BCL10	0.556399	5.7383	4.68301	1.69038e-05	0.00241347
3520102	CCL4L1	2.3332	7.07833	4.67538	1.7369e-05	0.00245795
1450504	HS.436134	-0.970185	9.26376	-4.64847	1.91115e-05	0.0026808
1430138	MAFF	0.717497	4.8932	4.63861	1.9792e-05	0.00270507
3830184	RAB37	0.703253	5.74039	4.61683	2.13794e-05	0.00289727
7100300	ZNF200	-0.752292	6.52992	-4.54419	2.76257e-05	0.00362847
1980309	IL8	4.06832	8.13863	4.53573	2.84601e-05	0.00369545
1010035	NLRP3	0.616035	8.06125	4.52309	2.9752e-05	0.00380611
3370110	RPS6KA3	0.59632	6.73901	4.51919	3.01615e-05	0.00382787
5220240	FTH1	0.657196	9.31339	4.48685	3.37817e-05	0.00418762
3420687	GIMAP7	-0.541444	7.89019	-4.43798	4.00646e-05	0.00478114
670086	MXD1	0.528639	8.19684	4.42961	4.12497e-05	0.0048861
6510367	JUN	1.86891	7.50939	4.41259	4.37649e-05	0.00502909
3610743	SF1	1.23953	7.75512	4.39118	4.7142e-05	0.00527166
5690240	SNORA24	0.527611	6.40502	4.38711	4.78115e-05	0.0053094
5810504	METRNL	0.723004	5.05307	4.38336	4.84359e-05	0.00534165
2690619	SNORA45	0.923948	5.90022	4.37839	4.92769e-05	0.00539717
2650014	TSNAX	0.5758	6.22291	4.30672	6.31048e-05	0.00659549
2190452	PIM3	0.641981	6.45499	4.28933	6.69874e-05	0.00683887
7050300	ZFP36L2	0.504078	9.20467	4.28673	6.7589e-05	0.00683887
1240228	PAG1	0.504765	6.21233	4.27976	6.92237e-05	0.00686429
1240762	RMND5A	0.543847	4.89103	4.25809	7.45575e-05	0.00709408
4570064	DKFZP586I1420	0.524285	6.78727	4.25808	7.45591e-05	0.00709408
1820332	INSIG1	0.521065	4.85948	4.24852	7.70373e-05	0.00724649
1690630	FAM43A	-0.692008	6.80083	-4.23417	8.09072e-05	0.00752202
7200561	OTUD1	0.577385	7.80249	4.19908	9.11794e-05	0.00827576
290541	EYA3	0.785368	5.45396	4.19678	9.1895e-05	0.00827576
1710753	ARL5B	0.617933	5.8934	4.19414	9.27221e-05	0.00828335
5670465	ADM	1.05239	6.78353	4.18522	9.55754e-05	0.00846655
6900161	RBBP6	0.501784	6.58594	4.18443	9.58318e-05	0.00846655
670368	MIR7-1	0.540335	4.92183	4.17444	9.91326e-05	0.00870209
4920164	SIK1	0.774433	4.93111	4.1731	9.95862e-05	0.00870209
5570280	VPS13B	0.547972	6.96138	4.16404	0.00010269	0.00887632
2970762	HCCS	-0.526966	6.23743	-4.16124	0.00010367	0.00888181
150039	KBTBD6	-0.688024	5.53048	-4.15849	0.000104639	0.0089004
360500	SRGN	0.576173	11.2611	4.13549	0.000113096	0.00937057
5810678	RENBP	-0.557863	5.85946	-4.09111	0.000131329	0.0107696
650168	C17ORF58	-0.525751	6.62156	-4.05651	0.000147482	0.0117919
1980040	SLC10A2	0.68507	4.99661	4.04063	0.000155523	0.0122511
4260379	CTNNB1	0.545301	6.11689	4.02421	0.00016428	0.0127525
7550500	JUNB	1.01287	5.74024	4.01081	0.000171777	0.013143
1230632	RNF38	0.607271	6.64971	4.00401	0.000175707	0.0133163
6980370	IRF4	-0.520202	5.97003	-3.9968	0.000179964	0.0135109
1050682	HERPUD2	0.568618	7.01764	3.98273	0.000188573	0.0140072
6400333	CTLA4	0.731875	6.79263	3.97164	0.000195633	0.0143503
3520056	ETNK1	0.614047	5.71197	3.9662	0.00019919	0.0144331
6020246	UBXN11	-0.506154	6.79611	-3.95874	0.000204166	0.0145697
7000019	SEC24B	0.550961	5.92132	3.95505	0.000206668	0.0145697
4040088	TCP11L2	0.633946	4.82422	3.93873	0.000218115	0.0148421
1660021	RNU4ATAC	1.18143	7.88908	3.93686	0.00021946	0.0148653
240524	PHC3	0.584993	6.40463	3.92456	0.000228543	0.015174
6370719	RANGRF	-0.568688	5.41072	-3.92397	0.000228983	0.015174
6770711	CD4	-0.551257	7.03079	-3.92311	0.000229636	0.015174
1660504	ZNF181	-0.53987	5.7344	-3.9205	0.000231618	0.0151909
6840100	C11ORF51	0.52158	5.9079	3.86915	0.000274117	0.0174637
4640719	DIS3	-1.09766	5.83083	-3.8661	0.000276859	0.0175685
3370202	ANXA2P1	-0.52641	9.91205	-3.86284	0.000279826	0.0176866
3840730	PSEN1	0.717935	5.1552	3.84826	0.000293462	0.0183311
2490017	ZC3H12A	0.527603	6.4668	3.82728	0.000314217	0.0194002
1980092	CSGALNACT2	0.825507	5.78599	3.78677	0.000358342	0.0216372
5900468	HDAC4	-0.548309	7.24233	-3.78541	0.000359921	0.0216372
2650750	CASP8	0.741389	5.60873	3.7711	0.000376953	0.0221613
7210259	ANAPC1	0.544807	6.41025	3.75877	0.000392252	0.0227187
6220382	CD68	0.552839	5.23929	3.75503	0.000397006	0.0227589
4920707	BIRC2	0.597478	6.487	3.73063	0.000429414	0.0238429
3440544	HCCS	-0.548483	5.40353	-3.72509	0.000437115	0.0241031
4900707	SBDSP	0.55632	6.42126	3.7079	0.000461865	0.0250362
6760671	IVNS1ABP	0.667106	5.08138	3.68283	0.000500379	0.026489
2340564	ARL5B	0.500017	5.48846	3.67196	0.000518001	0.0270698
5870594	RAB33B	-0.544629	7.70064	-3.67012	0.000521054	0.0271406
4860239	WDR1	0.758297	5.12019	3.66636	0.000527331	0.0272018
1400747	SF1	0.857265	5.89685	3.65261	0.000550878	0.0279654
6620600	ATMIN	-0.507037	7.46254	-3.64536	0.000563702	0.0280815
5690632	HS.443602	0.540812	5.74372	3.60864	0.000633142	0.0301394
3400551	DYNLL2	0.507696	7.14594	3.60488	0.000640708	0.0301724
450554	CCNL1	0.590098	9.51412	3.60447	0.000641524	0.0301724
2000440	ENSA	0.602461	5.33855	3.58214	0.000688239	0.0318082
1450523	ECD	0.505743	5.51283	3.57426	0.00070549	0.0319883
5560703	C6ORF120	-0.541249	6.70787	-3.55877	0.000740611	0.0329291
6280458	BCL6	0.500228	8.93158	3.55846	0.000741322	0.0329291
2650762	ITM2C	-0.696368	7.5767	-3.55722	0.000744219	0.0329662
1110669	ITM2C	-0.694582	7.36436	-3.55499	0.000749434	0.03297
7400328	ZNF681	-0.582204	5.73028	-3.5417	0.000781231	0.033764
3450102	STAU1	0.524555	5.10731	3.52206	0.00083059	0.0351845
510398	VOPP1	0.625111	5.62358	3.5102	0.000861819	0.0362588
6550703	WSB2	-0.50545	7.69902	-3.45523	0.00102171	0.0395994
4900279	GMEB1	0.52479	5.65396	3.43956	0.00107218	0.0407252
6580059	UCP2	-0.523229	9.76565	-3.43176	0.0010982	0.0415162
3190561	SNORD35B	0.5317	5.50751	3.42338	0.00112683	0.0420579
4200437	ENSA	0.596117	5.70497	3.42273	0.00112905	0.0420579
10142	CD164	-0.519488	8.09657	-3.41928	0.00114108	0.0423366
1410044	R3HDM1	-0.513528	6.6602	-3.41484	0.0011567	0.0427179
7510114	CSDE1	0.67459	6.35012	3.40741	0.0011833	0.0432051
4010689	VPS26	-0.520965	6.76169	-3.40738	0.00118341	0.0432051
5960086	HS.562219	0.729358	5.91972	3.40497	0.00119219	0.0434266
4900746	UBE2H	-0.705568	6.6465	-3.39078	0.00124497	0.0444913
2940553	CDC14A	0.611988	5.37565	3.37732	0.0012971	0.0452472
3870670	CRSP9	-0.529649	5.66222	-3.33003	0.00149713	0.049362
2120053	CYP1B1	-0.636651	9.35313	-3.3278	0.00150726	0.0494082

## Sheet: 3)  dAMJaTP3 vs dAMJbTP3
	TargetID	logFC	AveExpr	t	P.Value	adj.P.Val			adj.P.Val < 0.05, │logFC│ > 0.5				logFC - logarithmic fold change for the comparison
780722	TMSB4X	2.13952	5.67501	7.22746	1.08266e-09	8.65638e-06			DETs=65 (covering 62 DEGs)				AveExpr - average logarithmic expression level for the transcript across all the arrays in the experiment
2140026	ZC3H10	-0.678109	6.2078	-5.92788	1.67487e-07	0.000383846							t - moderated t-test
4490176	RGS1	1.87049	6.00443	5.9038	1.83624e-07	0.000383846							adj.P.Val - P value adjusted for multiple testing (after Benjamini and Hochberg's adjustment)
1300280	CXCR4	1.1501	9.02905	5.89207	1.92031e-07	0.000383846
5690725	TMEM70	0.909203	6.09339	5.63172	5.15999e-07	0.000867755							DETs - differentially expressed transcripts
1690121	CLK1	1.0164	6.06083	5.61838	5.42652e-07	0.000867755							DEGs - differentially expressed genes
3450671	NAE1	-0.903054	5.02731	-5.39873	1.23785e-06	0.00152265
1410209	SGK1	1.36352	9.35738	5.27527	1.95973e-06	0.00223843
840685	IL1B	2.64493	8.28329	5.25509	2.11199e-06	0.00225152
6900634	CD69	1.55039	7.73231	5.21041	2.49161e-06	0.00238567
3610328	PF4	0.676419	4.55558	5.15262	3.08348e-06	0.00259516
2710575	CD69	1.4336	9.54169	5.12058	3.46919e-06	0.00277379
360719	CD44	1.20408	7.04943	5.08194	3.9976e-06	0.00304408
610367	HECA	0.776636	8.2508	5.05279	4.44794e-06	0.00318302
3190382	SNORD48	-0.993094	5.11678	-5.0449	4.57817e-06	0.00318302
1690678	SIK1	1.21847	6.47489	4.99918	5.40989e-06	0.00360456
6180427	G0S2	1.1236	4.63716	4.98213	5.75654e-06	0.00368211
3890349	HIST1H4C	-0.522583	11.364	-4.86422	8.82721e-06	0.00507258
7550202	MAFF	1.02986	4.6697	4.86251	8.88201e-06	0.00507258
4780128	ATF3	1.42305	5.68311	4.8444	9.48166e-06	0.00515563
5360364	TAGAP	0.939432	6.32266	4.83888	9.67224e-06	0.00515563
5050162	CD83	1.69198	7.30849	4.76147	1.27732e-05	0.0065889
2030324	SGK1	1.21278	9.62251	4.71136	1.52791e-05	0.0074039
5420564	NFIL3	0.986604	7.39918	4.6509	1.89478e-05	0.00841649
6270301	RAB33A	-0.547646	5.52337	-4.63949	1.973e-05	0.00852711
5270754	HNRNPH1	0.794436	10.4346	4.59732	2.29071e-05	0.00900741
6510634	C14ORF169	-0.50548	7.28828	-4.59505	2.30913e-05	0.00900741
670368	MIR7-1	0.661042	4.92183	4.55623	2.64798e-05	0.00984741
7560593	OSM	1.29598	5.69371	4.53902	2.81323e-05	0.00989926
2490719	STK17B	0.808793	8.85456	4.52944	2.90955e-05	0.00989926
2230379	NAMPT	0.976078	6.99235	4.44916	3.85344e-05	0.0128376
5260022	TBCCD1	0.567934	5.49032	4.42747	4.15583e-05	0.0133092
4390450	SGK	1.1214	10.1573	4.42525	4.188e-05	0.0133092
1450504	HS.436134	-1.03332	9.26376	-4.41705	4.3092e-05	0.0133092
7650725	UGCGL1	-0.625097	8.16533	-4.3984	4.59756e-05	0.0135165
5080746	FLJ20718	0.875539	7.35421	4.3964	4.62949e-05	0.0135165
540725	HNRPH1	0.948429	8.77763	4.38285	4.85214e-05	0.0138554
7330575	KLHL28	-0.802883	7.25121	-4.3735	5.01192e-05	0.0140606
650639	NR4A2	1.41479	5.28214	4.36837	5.10166e-05	0.0140656
780471	ZNF816A	-0.567264	7.97247	-4.35859	5.27712e-05	0.0143028
7330377	MLYCD	-0.535206	5.08532	-4.30247	6.40321e-05	0.0167858
6650687	PIGA	0.629185	8.16723	4.19993	9.09137e-05	0.0223662
6760546	TIPARP	0.538507	8.88904	4.13248	0.000114253	0.0259033
2190403	HPS3	0.519234	6.79274	4.12926	0.000115501	0.0259033
3360681	TNFAIP3	1.12111	8.40481	4.12878	0.00011569	0.0259033
160474	TCEAL8	-0.558328	5.72874	-4.12323	0.000117873	0.0259033
4250053	CCL3L1	2.01213	5.38162	4.12228	0.00011825	0.0259033
4040088	TCP11L2	0.736064	4.82422	4.08001	0.000136317	0.0286822
5260731	MRE11A	0.516008	6.08839	4.0664	0.000142678	0.0296308
6560079	SUCNR1	-0.677325	4.8075	-4.04795	0.000151763	0.0306683
5890739	TAGAP	0.995074	7.02161	4.01603	0.000168817	0.0330722
6480372	IKZF5	0.655949	7.0652	4.01251	0.000170806	0.0330722
5870301	KIAA0513	-0.510765	8.52712	-3.99621	0.000180318	0.034327
3120709	CCNT1	-0.894485	5.19588	-3.95881	0.000204116	0.0370912
160170	PKM2	-0.504388	9.30492	-3.92548	0.000227849	0.0394987
1580639	HTRA4	0.612649	4.844	3.923	0.000229715	0.0394987
830608	PSMC1	-0.596378	8.65065	-3.91853	0.000233125	0.0396585
4670093	METT10D	-0.574809	4.63726	-3.90723	0.000241947	0.0403018
3360731	KLF11	0.500765	6.69624	3.90259	0.000245666	0.0404994
6020333	ADSS	0.546555	7.34813	3.88426	0.000260888	0.04257
6900731	ZNF436	-0.504871	5.14772	-3.86829	0.000274884	0.0439567
3310091	TREM1	0.824754	5.58958	3.82153	0.000320144	0.0482965
2450020	SNORD56	-0.528336	5.4424	-3.80427	0.000338598	0.0495637
5960086	HS.562219	0.912883	5.91972	3.80214	0.000340942	0.0495637
2900348	ZFP36	0.989564	10.8309	3.79732	0.000346316	0.0498914

## Sheet: 4)  AMJaTP3 vs dAMJbTP2
	TargetID	logFC	AveExpr	t	P.Value	adj.P.Val			adj.P.Val < 0.05, │logFC│ > 0.5				logFC - logarithmic fold change for the comparison
840685	IL1B	4.3053	8.28329	9.27403	3.79782e-13	2.50943e-09			DETs=130 (covering 115 DEGs)				AveExpr - average logarithmic expression level for the transcript across all the arrays in the experiment
3360681	TNFAIP3	2.31103	8.40481	9.22738	4.54054e-13	2.50943e-09							t - moderated t-test
4490176	RGS1	2.69376	6.00443	9.21794	4.70783e-13	2.50943e-09							adj.P.Val - P value adjusted for multiple testing (after Benjamini and Hochberg's adjustment)
5050162	CD83	2.90987	7.30849	8.8781	1.73959e-12	6.95446e-09
6960687	DUSP2	1.94811	6.49242	8.53692	6.51473e-12	2.08354e-08							DETs - differentially expressed transcripts
6620026	CD83	2.8816	6.40191	8.31789	1.52625e-11	4.06772e-08							DEGs - differentially expressed genes
4780128	ATF3	2.15508	5.68311	7.95394	6.31092e-11	1.44168e-07
6400364	NR4A2	2.68136	6.73755	7.69566	1.73249e-10	3.46303e-07
1410209	SGK1	1.77671	9.35738	7.4525	4.48725e-10	7.97284e-07
7560593	OSM	1.94842	5.69371	7.39853	5.54285e-10	8.86358e-07
4250053	CCL3L1	3.3098	5.38162	7.35161	6.66005e-10	9.68189e-07
2600224	ETNK1	1.44267	5.28311	7.31614	7.65215e-10	9.98374e-07
4280113	NFKBIA	1.88878	11.0699	7.28358	8.69175e-10	9.98374e-07
7560041	AXUD1	1.5149	8.57304	7.28215	8.74069e-10	9.98374e-07
1300280	CXCR4	1.30675	9.02905	7.2581	9.60337e-10	1.02378e-06
6180427	G0S2	1.49899	4.63716	7.20612	1.17691e-09	1.1712e-06
5360364	TAGAP	1.28782	6.32266	7.19172	1.24511e-09	1.1712e-06
650639	NR4A2	2.13605	5.28214	7.15053	1.46278e-09	1.29952e-06
6590682	CCL3	3.39841	5.31285	7.10213	1.7676e-09	1.46323e-06
1690678	SIK1	1.59464	6.47489	7.09324	1.83007e-09	1.46323e-06
4920228	FFAR2	1.00047	4.47029	7.05858	2.09562e-09	1.59576e-06
610524	CCL3L1	3.77198	5.33285	7.00794	2.55428e-09	1.85662e-06
2710575	CD69	1.79769	9.54169	6.96155	3.0617e-09	2.12868e-06
2260477	PTGS2	3.28147	6.71293	6.92213	3.57132e-09	2.37954e-06
2490017	ZC3H12A	0.951895	6.4668	6.67902	9.21361e-09	5.89339e-06
1340600	PPP1R15A	1.72406	9.69927	6.65807	9.99647e-09	6.14822e-06
4670390	CXCL2	2.65833	4.92277	6.6	1.2529e-08	7.37157e-06
1010487	BTG2	1.11851	9.73414	6.59235	1.29075e-08	7.37157e-06
2810010	CCL3L3	4.10515	8.2242	6.56777	1.42009e-08	7.83057e-06
2900348	ZFP36	1.56752	10.8309	6.52147	1.69986e-08	9.06084e-06
6900634	CD69	1.7827	7.73231	6.49546	1.88038e-08	9.69971e-06
1820632	PTGS2	3.04701	8.41689	6.43016	2.42212e-08	1.21038e-05
4150520	RIPK2	0.67372	8.10997	6.41315	2.58712e-08	1.25366e-05
2030324	SGK1	1.5199	9.62251	6.40148	2.70674e-08	1.27304e-05
5420564	NFIL3	1.24457	7.39918	6.36083	3.16794e-08	1.44738e-05
4810343	ETV3	1.11303	6.21843	6.30233	3.97185e-08	1.76427e-05
290541	EYA3	1.21076	5.45396	6.25808	4.7118e-08	2.03639e-05
4390450	SGK	1.44983	10.1573	6.20293	5.82843e-08	2.45269e-05
4920053	BTG3	0.691247	6.88466	6.18891	6.15191e-08	2.52244e-05
1980672	IL1A	2.22999	4.49751	6.13958	7.4383e-08	2.97365e-05
3990307	MIR302C	1.32581	4.88622	5.94394	1.57516e-07	5.80979e-05
2470348	NFKBIZ	1.71868	10.3438	5.94322	1.57951e-07	5.80979e-05
5890739	TAGAP	1.35808	7.02161	5.94248	1.58397e-07	5.80979e-05
2370373	EGR3	1.72177	4.80641	5.92312	1.70564e-07	6.06109e-05
3890402	SLC25A24	1.79915	5.86396	5.79679	2.76047e-07	9.56016e-05
1820594	HBEGF	1.83334	5.4257	5.69689	4.03288e-07	0.000134354
4860242	TAGAP	1.04538	5.55659	5.67911	4.31364e-07	0.000140774
1190367	IER3	1.9298	7.95111	5.65858	4.66211e-07	0.000149104
4260253	OBFC2A	-0.592572	8.68847	-5.65142	4.78995e-07	0.000150189
4920110	GADD45B	1.00153	7.41373	5.63884	5.02319e-07	0.000154473
6510367	JUN	2.45161	7.50939	5.59883	5.8418e-07	0.000176257
2640301	TNF	2.93215	7.52506	5.58361	6.1869e-07	0.000183212
1980309	IL8	5.1729	8.13863	5.57836	6.31044e-07	0.000183473
780471	ZNF816A	-0.663382	7.97247	-5.52616	7.67971e-07	0.000219297
2190452	PIM3	0.850371	6.45499	5.49562	8.61309e-07	0.000241635
4220246	CCL20	2.52795	4.89901	5.48972	8.80592e-07	0.000242785
1010035	NLRP3	0.768218	8.06125	5.45576	1.00013e-06	0.000271069
4040088	TCP11L2	0.902951	4.82422	5.42636	1.11641e-06	0.000297543
5690240	SNORA24	0.670401	6.40502	5.39188	1.26993e-06	0.000331431
1430138	MAFF	0.861313	4.8932	5.38603	1.29793e-06	0.000331431
450379	PRDM1	1.05983	5.2652	5.38442	1.30574e-06	0.000331431
7550500	JUNB	1.38975	5.74024	5.32298	1.64153e-06	0.000406585
4920164	SIK1	1.02092	4.93111	5.32116	1.65268e-06	0.000406585
5820400	CYP4B1	1.05917	4.56356	5.31344	1.70085e-06	0.000412094
2970575	CCL4L2	1.98338	7.17011	5.28222	1.90987e-06	0.000450089
5220240	FTH1	0.799801	9.31339	5.28165	1.91396e-06	0.000450089
7550202	MAFF	1.0275	4.6697	5.25976	2.07576e-06	0.000481064
7560382	ELK4	0.791878	5.26405	5.23718	2.25674e-06	0.000515537
3850433	HSPA1B	-1.00047	8.34798	-5.17804	2.80774e-06	0.000627545
2490719	STK17B	0.85254	8.85456	5.17633	2.82554e-06	0.000627545
7210280	KBTBD7	-0.881958	6.6911	-5.15478	3.05909e-06	0.000670108
2940435	TFRC	0.516789	9.1001	5.12434	3.42153e-06	0.000729516
6280458	BCL6	0.742458	8.93158	5.10866	3.62442e-06	0.000762606
6400333	CTLA4	0.970059	6.79263	5.09181	3.85564e-06	0.000790456
3520102	CCL4L1	2.61868	7.07833	5.07561	4.09146e-06	0.000828184
2470601	IL1RN	1.29396	4.64285	4.97085	5.99768e-06	0.00119886
4250730	HS.377257	-0.750358	5.56175	-4.88416	8.21375e-06	0.00162156
4810520	TRIB1	1.24848	7.91723	4.85883	9.00063e-06	0.00173408
1110017	SON	0.573974	8.38744	4.81948	1.03718e-05	0.00195933
3190561	SNORD35B	0.766863	5.50751	4.7758	1.21337e-05	0.00223006
2480577	PDE4B	0.58226	8.66997	4.74727	1.34397e-05	0.00241477
2230379	NAMPT	0.958643	6.99235	4.7375	1.39172e-05	0.00247205
4040576	IL6	0.68756	4.59956	4.72907	1.43433e-05	0.00247205
60079	DNAJB1	0.567192	8.12177	4.72841	1.43769e-05	0.00247205
5360392	TP53INP2	0.602949	5.05724	4.7158	1.5039e-05	0.00253147
3840398	RSRC2	-0.564985	6.47587	-4.70708	1.55147e-05	0.00258432
1450504	HS.436134	-1.0068	9.26376	-4.66595	1.79608e-05	0.00293073
380152	ZNF2	-0.518637	5.34529	-4.61609	2.14356e-05	0.00346239
2680543	PDE4B	0.655562	5.39692	4.59525	2.30749e-05	0.0036257
3420154	NLRP3	0.63983	8.47057	4.59462	2.31269e-05	0.0036257
4120053	PFKFB3	0.63168	8.51728	4.5567	2.64364e-05	0.00406485
840259	SERINC3	0.784366	5.30726	4.51386	3.07312e-05	0.00468022
4230102	SOCS3	0.538545	4.64714	4.49539	3.27864e-05	0.00489988
6770056	IGFBPL1	0.610683	4.78381	4.47318	3.54347e-05	0.00524664
3520041	SON	0.546316	8.07987	4.46233	3.68032e-05	0.00539926
5810504	METRNL	0.759474	5.05307	4.45369	3.79297e-05	0.00546427
7150189	PHF17	0.501251	6.37834	4.43031	4.11502e-05	0.00577222
20670	ZNF613	-0.503177	6.73131	-4.39842	4.59723e-05	0.00633744
5670465	ADM	1.14001	6.78353	4.38524	4.81219e-05	0.00657707
7570324	ID3	-0.922705	5.76896	-4.28668	6.76003e-05	0.00893385
3310091	TREM1	0.846082	5.58958	4.25035	7.65563e-05	0.00987268
4210544	SELPLG	-0.537432	7.50827	-4.2388	7.96387e-05	0.010188
7100300	ZNF200	-0.716917	6.52992	-4.1887	9.44513e-05	0.0117656
6020255	EGR2	2.30493	6.40316	4.09443	0.000129872	0.015159
2030327	DKFZP564O0523	-0.644158	5.6822	-4.06213	0.000144732	0.0165315
2100215	MAF	-0.624599	5.61221	-4.03978	0.000155962	0.0173194
6860377	DUSP1	1.72135	11.8185	4.00832	0.000173207	0.0189709
6280524	CCNL1	0.739489	6.96245	3.99701	0.000179842	0.019301
1240762	RMND5A	0.524714	4.89103	3.97376	0.000194264	0.0204373
7160239	FOSB	2.3944	7.89287	3.96619	0.000199194	0.020819
3520056	ETNK1	0.631864	5.71197	3.94764	0.000211796	0.0218505
650278	SNORA70	0.597793	6.18456	3.94357	0.00021466	0.0220041
5080162	KTN1	0.539279	5.81872	3.92043	0.000231672	0.0234681
7200561	OTUD1	0.557281	7.80249	3.92016	0.000231878	0.0234681
1940300	VAPA	-0.605796	6.26464	-3.90369	0.000244781	0.0246182
2690288	SNORA31	0.653707	4.78414	3.87293	0.000270747	0.0265614
4050554	NMI	-0.647062	7.79211	-3.80206	0.000341036	0.0322693
2340215	KLF6	0.709075	5.0586	3.78132	0.000364716	0.033908
3800243	BBS10	-0.611973	6.11869	-3.74929	0.000404413	0.036176
5390161	DUSP5	0.56308	8.31849	3.74888	0.000404947	0.036176
3170564	C6ORF203	-0.524999	5.67945	-3.73603	0.000422022	0.037492
450554	CCNL1	0.631666	9.51412	3.73203	0.000427477	0.0377667
4880148	P2RY1	-0.559421	4.88357	-3.72957	0.000430868	0.0378572
4040541	DRD3	0.550023	4.73315	3.71841	0.000446576	0.0386011
7200731	KBTBD6	-0.516806	5.27744	-3.69108	0.000487365	0.0409737
6450603	P2RY12	-0.723087	6.3383	-3.68978	0.000489398	0.0409737
1690630	FAM43A	-0.614717	6.80083	-3.63809	0.000576856	0.046794
2070646	GPR84	0.625004	5.15658	3.62796	0.000595653	0.0478648
4920139	CSE1L	0.606908	6.00779	3.6103	0.00062983	0.0487
630706	NACC2	0.578463	5.85384	3.61001	0.000630411	0.0487

## Sheet: 5)  dAMJaTP3 vs AMJbTP2
	TargetID	logFC	AveExpr	t	P.Value	adj.P.Val			adj.P.Val < 0.05, │logFC│ > 0.5				logFC - logarithmic fold change for the comparison
4490176	RGS1	2.13897	6.00443	7.18599	1.27335e-09	2.03621e-05			DETs=57 (covering 51 DEGs)				AveExpr - average logarithmic expression level for the transcript across all the arrays in the experiment
2140026	ZC3H10	-0.729798	6.2078	-6.79061	5.96555e-09	4.76976e-05							t - moderated t-test
1300280	CXCR4	1.20073	9.02905	6.54759	1.53592e-08	8.18696e-05							adj.P.Val - P value adjusted for multiple testing (after Benjamini and Hochberg's adjustment)
2710575	CD69	1.64242	9.54169	6.24425	4.97006e-08	0.000198691
6900634	CD69	1.68913	7.73231	6.04227	1.08094e-07	0.000345705							DETs - differentially expressed transcripts
6110736	IRS2	0.753987	7.53163	5.90278	1.84334e-07	0.000491282							DEGs - differentially expressed genes
650639	NR4A2	1.77968	5.28214	5.84889	2.26393e-07	0.000517178
840685	IL1B	2.72099	8.28329	5.75437	3.24315e-07	0.000648265
5420564	NFIL3	1.12802	7.39918	5.66	4.63702e-07	0.000823896
6180427	G0S2	1.19248	4.63716	5.62805	5.23197e-07	0.000836644
1410209	SGK1	1.3559	9.35738	5.58364	6.1862e-07	0.000899305
6760546	TIPARP	0.673766	8.88904	5.50344	8.36394e-07	0.00111456
1690678	SIK1	1.24548	6.47489	5.43909	1.06452e-06	0.00130944
1400187	RRN3P2	0.851454	5.69647	5.34678	1.50242e-06	0.00161598
6350632	TSC22D3	0.55041	11.3342	5.29765	1.80359e-06	0.00161598
3360681	TNFAIP3	1.35055	8.40481	5.2941	1.82751e-06	0.00161598
3290746	TET2	0.639413	4.63288	5.29241	1.83899e-06	0.00161598
2490719	STK17B	0.886611	8.85456	5.28502	1.89015e-06	0.00161598
2600224	ETNK1	1.05509	5.28311	5.25305	2.128e-06	0.00161598
3390292	KLF9	0.721422	9.15471	5.24155	2.22052e-06	0.00161598
4390450	SGK	1.24781	10.1573	5.24123	2.22323e-06	0.00161598
4780128	ATF3	1.4381	5.68311	5.2109	2.48712e-06	0.00165715
7560593	OSM	1.39387	5.69371	5.19625	2.6253e-06	0.00167477
6400364	NR4A2	1.83728	6.73755	5.17694	2.81924e-06	0.00167477
2030324	SGK1	1.25179	9.62251	5.17612	2.82776e-06	0.00167477
5360079	GIMAP5	-0.632389	9.33466	-5.07294	4.13172e-06	0.00235966
6330215	HS.493947	1.13056	5.94432	5.04022	4.65713e-06	0.002568
5050162	CD83	1.65277	7.30849	4.95068	6.45407e-06	0.00344024
450379	PRDM1	0.972278	5.2652	4.84954	9.30753e-06	0.0047772
6620026	CD83	1.70822	6.40191	4.84094	9.60052e-06	0.0047772
2970347	ITPRIP	0.505143	8.08502	4.83358	9.85851e-06	0.0047772
1110465	YPEL2	0.56633	7.80484	4.81824	1.04184e-05	0.00490003
1450504	HS.436134	-1.03406	9.26376	-4.70486	1.56378e-05	0.00713781
4280113	NFKBIA	1.23868	11.0699	4.68953	1.65155e-05	0.00713781
7570324	ID3	-1.02593	5.76896	-4.6793	1.7128e-05	0.00720773
7560041	AXUD1	0.987306	8.57304	4.65945	1.83808e-05	0.00753658
290541	EYA3	0.915934	5.45396	4.64787	1.91524e-05	0.00765666
1990300	SOCS1	0.655591	5.16102	4.58352	2.40506e-05	0.00915697
4250053	CCL3L1	2.09697	5.38162	4.57278	2.49796e-05	0.0092895
6960687	DUSP2	1.06076	6.49242	4.56365	2.57966e-05	0.0093753
2260477	PTGS2	2.18548	6.71293	4.52609	2.94403e-05	0.0102343
2900348	ZFP36	1.10057	10.8309	4.49527	3.28e-05	0.0111597
5360364	TAGAP	0.812254	6.32266	4.45325	3.79889e-05	0.0120317
7200561	OTUD1	0.644735	7.80249	4.45263	3.80705e-05	0.0120317
7550202	MAFF	0.885783	4.6697	4.45161	3.82064e-05	0.0120317
5690240	SNORA24	0.563617	6.40502	4.45036	3.83728e-05	0.0120317
5890739	TAGAP	1.01703	7.02161	4.36899	5.09064e-05	0.0154754
3290008	ERN1	0.654646	7.83867	4.34905	5.45399e-05	0.0161509
2760164	DNAJB9	0.543818	7.77311	4.34044	5.61838e-05	0.0163352
3310091	TREM1	0.874947	5.58958	4.3152	6.12899e-05	0.0168981
1820632	PTGS2	2.05209	8.41689	4.2516	7.62313e-05	0.0206613
670368	MIR7-1	0.578662	4.92183	4.24529	7.78911e-05	0.0207593
5220240	FTH1	0.651762	9.31339	4.22554	8.33229e-05	0.0218429
3890402	SLC25A24	1.30447	5.86396	4.12632	0.000116653	0.0284802
3520041	SON	0.51428	8.07987	4.12405	0.000117547	0.0284802
6650687	PIGA	0.579422	8.16723	4.11685	0.000120437	0.0287448
1820594	HBEGF	1.33198	5.4257	4.06348	0.00014408	0.033882
