# Supplementary material for: The Effects of Aronia melanocarpa Juice Consumption on the mRNA Expression Profile in Peripheral Blood Mononuclear Cells in Subjects at Cardiovascular Risk
Source: Nutrients. 2020 May 20;12(5):1484. doi: 10.3390/nu12051484 (PMC7285191; doi:10.3390/nu12051484)
Supplement: Supplementary file 1 [file nutrients-12-01484-s001.zip › supplementary-772997/Table S3.xls]

## Sheet: All comparisons
Table S3. Enrichment analysis of differentially expressed genes in the study subjects, identified in different treatment periods.
1) AMJ aTP2 vs AMJ bTP2
2) AMJ aTP3 vs AMJ bTP3
3) dAMJ aTP3 vs dAMJ bTP3
4) AMJ aTP3 vs dAMJ bTP2
5) dAMJ aTP3 vs AMJ bTP2
AMJ – treatment with original Aronia melanocarpa juice containing total polyphenol amount of 11771.09 mg gallic acid equivalents (GAE)/L, which corresponds to 1.17 g of total polyphenols per 100 mL of the allocated treatment (high dose); dAMJ – treatment with aronia juice-based beverage, produced by dilution of the AMJ with the placebo (ratio 1:3) and containing total polyphenol amount of 2942.77…

## Sheet: 1)  AMJaTP2 vs AMJbTP2
Category	Term	Count	%	P Value	Genes
GOTERM_BP_DIRECT	GO:0098609~cell-cell adhesion	8	11.7647	1.66535e-05	PAK2, STK24, SPTBN1, TMPO, MARK2, DDX6, TES, ADD1
GOTERM_BP_DIRECT	GO:0036369~transcription factor catabolic process	2	2.94118	0.00606528	TAF1, MDM2
GOTERM_BP_DIRECT	GO:1901796~regulation of signal transduction by p53 class mediator	4	5.88235	0.00632289	TAF1, TAF13, CSNK2A1, MDM2
GOTERM_BP_DIRECT	GO:0007264~small GTPase mediated signal transduction	5	7.35294	0.00655169	CDC42, RAB37, RAP1GDS1, RAB24, RAB12
GOTERM_BP_DIRECT	GO:0010629~negative regulation of gene expression	4	5.88235	0.00831495	CDC42, TAF1, CPNE1, REST
GOTERM_BP_DIRECT	GO:0006468~protein phosphorylation	6	8.82353	0.0121694	TAF1, CSNK2A1, PAK2, STK24, MLKL, MARK2
GOTERM_BP_DIRECT	GO:0032092~positive regulation of protein binding	3	4.41176	0.014764	TAF1, USP33, ADD1
GOTERM_BP_DIRECT	GO:0046777~protein autophosphorylation	4	5.88235	0.0153504	TAF1, PAK2, STK24, MARK2
GOTERM_BP_DIRECT	GO:0006366~transcription from RNA polymerase II promoter	6	8.82353	0.0193285	TAF1, TAF13, RAD21, ARID4A, NUCKS1, REST
GOTERM_BP_DIRECT	GO:0045943~positive regulation of transcription from RNA polymerase I promoter	2	2.94118	0.0299678	TAF1, UBTF
GOTERM_BP_DIRECT	GO:0016310~phosphorylation	3	4.41176	0.0370594	N4BP2, PANK3, PAK2
GOTERM_BP_DIRECT	GO:0042176~regulation of protein catabolic process	2	2.94118	0.0417068	CDC42, MDM2
GOTERM_BP_DIRECT	GO:0046827~positive regulation of protein export from nucleus	2	2.94118	0.0561848	PPM1A, MDM2
GOTERM_BP_DIRECT	GO:0030036~actin cytoskeleton organization	3	4.41176	0.0592944	CDC42, ATXN3, ADD1
GOTERM_BP_DIRECT	GO:0016032~viral process	4	5.88235	0.0622806	TAF1, PAK2, MDM2, CBX5
GOTERM_BP_DIRECT	GO:0070536~protein K63-linked deubiquitination	2	2.94118	0.0676126	ATXN3, USP33
GOTERM_BP_DIRECT	GO:0071108~protein K48-linked deubiquitination	2	2.94118	0.0704483	ATXN3, USP33
GOTERM_BP_DIRECT	GO:0006355~regulation of transcription, DNA-templated	9	13.2353	0.082162	MSL3, PRMT1, ATXN3, CSNK2A1, ZBTB10, CPNE1, TMPO, REST, ZNF266
GOTERM_BP_DIRECT	GO:0051017~actin filament bundle assembly	2	2.94118	0.0872858	CDC42, ADD1
Category	Term	Count	%	P Value	Genes
KEGG_PATHWAY	/	/	/	/	/
_______________________________________________________________________________________
GO:BP - Gene Ontology Biological Process
KEGG - Kyoto Encyclopedia of Genes and Genomes
Count - number of DEGs involved in the term
% - number of DEGs involved in the term / total number of background genes involved in the term
P Value - modified Fisher's exact test P Value, EASE score
Genes - DEGs involved in the term

## Sheet: 2)  AMJaTP3 vs AMJbTP3
Category	Term	Count	%	P Value	Genes
GOTERM_BP_DIRECT	GO:0006954~inflammatory response	20	12.6582	4.26184e-10	NFKBIZ, IL6, CCL3, TNF, PTGS2, CXCL2, CCL4L1, CCL4L2, NLRP3, HDAC4, CCL20, CXCR4, CCL3L1, CCL3L3, RIPK2, ZC3H12A, IL1B, BCL6, TNFAIP3, IL1A
GOTERM_BP_DIRECT	GO:0071356~cellular response to tumor necrosis factor	11	6.96203	2.90055e-08	ZFP36, ZFP36L2, HDAC4, IL6, CCL3, CCL20, CCL3L1, CCL3L3, CCL4L1, ZC3H12A, CCL4L2
GOTERM_BP_DIRECT	GO:0008285~negative regulation of cell proliferation	18	11.3924	3.76254e-08	IL6, CYP1B1, PTGS2, CD164, FTH1, CTNNB1, OSM, HDAC4, ADM, BTG2, CCL3L1, JUN, BTG3, CCL3L3, IL1B, BCL6, IL1A, ETV3
GOTERM_BP_DIRECT	GO:0006955~immune response	17	10.7595	5.04098e-07	IL6, CCL3, TNF, IL1RN, CXCL2, CTLA4, CCL4L1, CCL4L2, CD164, FTH1, OSM, RGS1, CCL20, IL1B, CD4, NFIL3, IL1A
GOTERM_BP_DIRECT	GO:0006915~apoptotic process	19	12.0253	1.28204e-06	BCL10, IER3, SGK1, C6ORF120, STK17B, NFKBIA, PIM3, NLRP3, RPS6KA3, UBE2D3, CXCR4, CASP8, RIPK2, ZC3H12A, IL1B, GADD45B, TNFAIP3, PPP1R15A, IL1A
GOTERM_BP_DIRECT	GO:0002548~monocyte chemotaxis	7	4.43038	1.28859e-06	IL6, CCL3, CCL20, CCL3L1, CCL3L3, CCL4L1, CCL4L2
GOTERM_BP_DIRECT	GO:0030593~neutrophil chemotaxis	8	5.06329	1.30553e-06	CCL3, CCL20, CCL3L1, PDE4B, CCL3L3, IL1B, CCL4L1, CCL4L2
GOTERM_BP_DIRECT	GO:0010941~regulation of cell death	5	3.16456	1.50176e-06	SLC25A24, JUN, HSPA1A, HSPA1B, JUNB
GOTERM_BP_DIRECT	GO:0071347~cellular response to interleukin-1	8	5.06329	2.15288e-06	IL6, CCL3, CCL20, CCL3L1, CCL3L3, CCL4L1, ZC3H12A, CCL4L2
GOTERM_BP_DIRECT	GO:0070098~chemokine-mediated signaling pathway	8	5.06329	2.15288e-06	CCL3, CCL20, CXCR4, CCL3L1, CCL3L3, CXCL2, CCL4L1, CCL4L2
GOTERM_BP_DIRECT	GO:0070374~positive regulation of ERK1 and ERK2 cascade	11	6.96203	2.22548e-06	IL6, CCL3, TNF, CD44, CCL20, CCL3L1, JUN, CCL3L3, RIPK2, CCL4L1, CCL4L2
GOTERM_BP_DIRECT	GO:0048247~lymphocyte chemotaxis	6	3.79747	3.27052e-06	CCL3, CCL20, CCL3L1, CCL3L3, CCL4L1, CCL4L2
GOTERM_BP_DIRECT	GO:0045944~positive regulation of transcription from RNA polymerase II promoter	24	15.1899	7.01009e-06	NAMPT, MAFF, IL6, TNF, GMEB1, NR4A2, CCNL1, NFKBIA, NFIX, NLRP3, JUNB, CTNNB1, OSM, HDAC4, RPS6KA3, ATF3, JUN, GSK3B, ECD, RIPK2, ZC3H12A, IL1B, IRF4, IL1A
GOTERM_BP_DIRECT	GO:0048661~positive regulation of smooth muscle cell proliferation	7	4.43038	1.0864e-05	NAMPT, HDAC4, IL6, TNF, PTGS2, JUN, HBEGF
GOTERM_BP_DIRECT	GO:2001240~negative regulation of extrinsic apoptotic signaling pathway in absence of ligand	6	3.79747	1.3651e-05	EYA3, TNF, IL1B, HSPA1A, HSPA1B, IL1A
GOTERM_BP_DIRECT	GO:0051092~positive regulation of NF-kappaB transcription factor activity	9	5.6962	1.64119e-05	BCL10, IL6, TNF, RIPK2, NFKBIA, IL1B, HSPA1A, HSPA1B, NLRP3
GOTERM_BP_DIRECT	GO:0033138~positive regulation of peptidyl-serine phosphorylation	7	4.43038	2.65615e-05	OSM, IL6, TNF, CD44, GSK3B, RIPK2, PPP1R15A
GOTERM_BP_DIRECT	GO:0000122~negative regulation of transcription from RNA polymerase II promoter	19	12.0253	3.37524e-05	ZFP36, TNF, NR4A2, ZNF189, NFIX, MXD1, JUNB, CTNNB1, HDAC4, UBE2D3, ATF3, BTG2, PSEN1, ELK4, BCL6, PRDM1, ID3, NFIL3, ETV3
GOTERM_BP_DIRECT	GO:0007623~circadian rhythm	7	4.43038	3.94138e-05	NAMPT, EGR3, JUN, GSK3B, DYRK1A, ID3, NFIL3
GOTERM_BP_DIRECT	GO:0043065~positive regulation of apoptotic process	12	7.59494	4.62597e-05	IL6, TNF, CYP1B1, ADM, PTGS2, PSEN1, CTLA4, RIPK2, BCL6, ID3, GADD45B, CTNNB1
GOTERM_BP_DIRECT	GO:0071222~cellular response to lipopolysaccharide	8	5.06329	4.6652e-05	ZFP36, IL6, TNF, CCL20, PDE4B, ZC3H12A, NLRP3, TNFAIP3
GOTERM_BP_DIRECT	GO:0071346~cellular response to interferon-gamma	6	3.79747	0.000114609	CCL3, CCL20, CCL3L1, CCL3L3, CCL4L1, CCL4L2
GOTERM_BP_DIRECT	GO:0045086~positive regulation of interleukin-2 biosynthetic process	4	2.53165	0.00012062	IL1B, CD4, IRF4, IL1A
GOTERM_BP_DIRECT	GO:0071407~cellular response to organic cyclic compound	6	3.79747	0.000135205	CCL3, TNF, CYP1B1, CASP8, NFKBIA, IL1B
GOTERM_BP_DIRECT	GO:0031663~lipopolysaccharide-mediated signaling pathway	5	3.16456	0.000142694	CCL3, TNF, RIPK2, NFKBIA, IL1B
GOTERM_BP_DIRECT	GO:0034599~cellular response to oxidative stress	6	3.79747	0.000199112	SLC25A24, NR4A2, ZC3H12A, HSPA1A, HSPA1B, STAU1
GOTERM_BP_DIRECT	GO:0060326~cell chemotaxis	6	3.79747	0.000214261	CCL3, CCL20, CXCL2, CCL4L1, HBEGF, CCL4L2
GOTERM_BP_DIRECT	GO:0043161~proteasome-mediated ubiquitin-dependent protein catabolic process	9	5.6962	0.000318817	ANAPC1, UBXN11, UBE2D3, RMND5A, GSK3B, RNF38, UBE2H, BIRC2, CTNNB1
GOTERM_BP_DIRECT	GO:0032722~positive regulation of chemokine production	4	2.53165	0.000361521	IL6, TNF, FFAR2, RIPK2
GOTERM_BP_DIRECT	GO:0010628~positive regulation of gene expression	10	6.32911	0.000372805	IL6, CCL3, TNF, IL1B, ZC3H12A, HSPA1A, HSPA1B, PRDM1, NFIL3, IL1A
GOTERM_BP_DIRECT	GO:0006974~cellular response to DNA damage stimulus	9	5.6962	0.000375277	SGK1, BTG2, PSEN1, CTLA4, ZC3H12A, BCL6, ATMIN, RBBP6, PPP1R15A
GOTERM_BP_DIRECT	GO:0043066~negative regulation of apoptotic process	13	8.22785	0.000459867	IER3, EGR3, IL6, RPS6KA3, CD44, PSEN1, SOCS3, UCP2, GSK3B, RIPK2, NFKBIA, PIM3, BIRC2
GOTERM_BP_DIRECT	GO:0032755~positive regulation of interleukin-6 production	5	3.16456	0.000543337	IL6, TNF, RIPK2, IL1B, IL1A
GOTERM_BP_DIRECT	GO:0031622~positive regulation of fever generation	3	1.89873	0.000688592	TNF, PTGS2, IL1B
GOTERM_BP_DIRECT	GO:0042127~regulation of cell proliferation	8	5.06329	0.000961529	SGK1, TNF, JUN, CXCL2, NFKBIA, BCL6, BIRC2, JUNB
GOTERM_BP_DIRECT	GO:0032757~positive regulation of interleukin-8 production	4	2.53165	0.00130794	TNF, IL1B, HSPA1A, HSPA1B
GOTERM_BP_DIRECT	GO:0010575~positive regulation of vascular endothelial growth factor production	4	2.53165	0.00146244	CYP1B1, PTGS2, IL1B, IL1A
GOTERM_BP_DIRECT	GO:0050852~T cell receptor signaling pathway	7	4.43038	0.00156366	BCL10, PSEN1, PDE4B, RIPK2, NFKBIA, CD4, PAG1
GOTERM_BP_DIRECT	GO:0010888~negative regulation of lipid storage	3	1.89873	0.00189639	IL6, TNF, NFKBIA
GOTERM_BP_DIRECT	GO:0097011~cellular response to granulocyte macrophage colony-stimulating factor stimulus	3	1.89873	0.00189639	ZFP36, ZFP36L2, ETV3
GOTERM_BP_DIRECT	GO:0044344~cellular response to fibroblast growth factor stimulus	4	2.53165	0.00199296	ZFP36, ZFP36L2, EGR3, CD44
GOTERM_BP_DIRECT	GO:0010803~regulation of tumor necrosis factor-mediated signaling pathway	4	2.53165	0.00199296	TNF, CASP8, TNFAIP3, BIRC2
GOTERM_BP_DIRECT	GO:0035556~intracellular signal transduction	11	6.96203	0.00215364	ZFP36, WSB1, SGK1, RPS6KA3, TNIK, PSEN1, GSK3B, WSB2, STK17B, SIK1, PAG1
GOTERM_BP_DIRECT	GO:0051384~response to glucocorticoid	5	3.16456	0.0021692	IL6, TNF, ADM, PTGS2, IL1RN
GOTERM_BP_DIRECT	GO:0046330~positive regulation of JNK cascade	5	3.16456	0.0021692	TNF, RIPK2, IL1B, GADD45B, IL1A
GOTERM_BP_DIRECT	GO:0043123~positive regulation of I-kappaB kinase/NF-kappaB signaling	7	4.43038	0.00239073	BCL10, TNF, CASP8, RIPK2, BIRC2, IL1A, CTNNB1
GOTERM_BP_DIRECT	GO:0002237~response to molecule of bacterial origin	3	1.89873	0.00242481	BCL10, CXCL2, TNFAIP3
GOTERM_BP_DIRECT	GO:0032496~response to lipopolysaccharide	7	4.43038	0.00262746	RPS6KA3, ADM, PTGS2, JUN, CASP8, CXCL2, JUNB
GOTERM_BP_DIRECT	GO:0043547~positive regulation of GTPase activity	13	8.22785	0.00290785	DIS3, CCL3, TAGAP, RGS1, CCL20, CCL3L1, JUN, GSK3B, CCL3L3, HBEGF, CCL4L1, RANGRF, CCL4L2
GOTERM_BP_DIRECT	GO:0071260~cellular response to mechanical stimulus	5	3.16456	0.00299489	BCL10, HDAC4, PTGS2, CASP8, IL1B
GOTERM_BP_DIRECT	GO:0032088~negative regulation of NF-kappaB transcription factor activity	5	3.16456	0.00299489	CYP1B1, NFKBIA, ZC3H12A, NLRP3, TNFAIP3
GOTERM_BP_DIRECT	GO:0050729~positive regulation of inflammatory response	5	3.16456	0.00331193	CCL3, CCL3L1, CCL3L3, CCL4L1, CCL4L2
GOTERM_BP_DIRECT	GO:0046777~protein autophosphorylation	7	4.43038	0.00332264	TNIK, GSK3B, DYRK1A, STK17B, PIM3, CLK1, SIK1
GOTERM_BP_DIRECT	GO:0009409~response to cold	4	2.53165	0.00337859	IL6, ADM, CASP8, METRNL
GOTERM_BP_DIRECT	GO:0045597~positive regulation of cell differentiation	4	2.53165	0.00365432	RPS6KA3, SOCS3, JUN, JUNB
GOTERM_BP_DIRECT	GO:0034116~positive regulation of heterotypic cell-cell adhesion	3	1.89873	0.003664	TNF, CD44, IL1B
GOTERM_BP_DIRECT	GO:0007165~signal transduction	20	12.6582	0.00388297	NAMPT, NR4A2, CCL4L1, CD164, NLRP3, CD83, TAGAP, RPS6KA3, RGS1, CCL20, ADM, CD69, PDE4B, RIPK2, HBEGF, IL1B, CD4, VOPP1, PRKACB, PAG1
GOTERM_BP_DIRECT	GO:0061158~3'-UTR-mediated mRNA destabilization	3	1.89873	0.00437267	ZFP36, ZFP36L2, ZC3H12A
GOTERM_BP_DIRECT	GO:0050728~negative regulation of inflammatory response	5	3.16456	0.00439868	ZFP36, SOCS3, METRNL, NLRP3, TNFAIP3
GOTERM_BP_DIRECT	GO:0050731~positive regulation of peptidyl-tyrosine phosphorylation	5	3.16456	0.00502268	OSM, IL6, CD44, RIPK2, CD4
GOTERM_BP_DIRECT	GO:0043922~negative regulation by host of viral transcription	3	1.89873	0.00513937	CCL3, JUN, CCL4L1
GOTERM_BP_DIRECT	GO:0045599~negative regulation of fat cell differentiation	4	2.53165	0.005237	ZFP36L2, IL6, TNF, INSIG1
GOTERM_BP_DIRECT	GO:0045429~positive regulation of nitric oxide biosynthetic process	4	2.53165	0.00559558	IL6, TNF, PTGS2, IL1B
GOTERM_BP_DIRECT	GO:0043525~positive regulation of neuron apoptotic process	4	2.53165	0.00559558	HDAC4, CCL3, JUN, CTNNB1
GOTERM_BP_DIRECT	GO:0032743~positive regulation of interleukin-2 production	3	1.89873	0.00596308	CD83, PDE4B, RIPK2
GOTERM_BP_DIRECT	GO:0032729~positive regulation of interferon-gamma production	4	2.53165	0.00675827	TNF, PDE4B, RIPK2, IL1B
GOTERM_BP_DIRECT	GO:0006839~mitochondrial transport	3	1.89873	0.0068428	PSEN1, SLC25A24, UCP2
GOTERM_BP_DIRECT	GO:2001234~negative regulation of apoptotic signaling pathway	3	1.89873	0.00777754	PSEN1, NR4A2, CTNNB1
GOTERM_BP_DIRECT	GO:0002250~adaptive immune response	6	3.79747	0.00823869	BCL10, CTLA4, RIPK2, CD4, PRDM1, PAG1
GOTERM_BP_DIRECT	GO:0006402~mRNA catabolic process	3	1.89873	0.00980825	DIS3, ZFP36, ZFP36L2
GOTERM_BP_DIRECT	GO:0043488~regulation of mRNA stability	5	3.16456	0.0110977	DIS3, ZFP36, ZFP36L2, HSPA1A, HSPA1B
GOTERM_BP_DIRECT	GO:0051091~positive regulation of sequence-specific DNA binding transcription factor activity	5	3.16456	0.0118464	HDAC4, IL6, TNF, IL1B, CTNNB1
GOTERM_BP_DIRECT	GO:0050850~positive regulation of calcium-mediated signaling	3	1.89873	0.0120475	CCL3, CCL4L1, CD4
GOTERM_BP_DIRECT	GO:2000377~regulation of reactive oxygen species metabolic process	3	1.89873	0.0120475	TNF, CYP1B1, BIRC2
GOTERM_BP_DIRECT	GO:0008283~cell proliferation	9	5.6962	0.0121854	OSM, ZFP36L2, CDC14A, ECD, INSIG1, FRAT2, CLK1, MXD1, IL1A
GOTERM_BP_DIRECT	GO:0051259~protein oligomerization	4	2.53165	0.0127725	BCL10, ZC3H12A, NLRP3, TNFAIP3
GOTERM_BP_DIRECT	GO:0042346~positive regulation of NF-kappaB import into nucleus	3	1.89873	0.0132431	TNF, PTGS2, IL1B
GOTERM_BP_DIRECT	GO:0007249~I-kappaB kinase/NF-kappaB signaling	4	2.53165	0.0139945	BCL10, TNF, RIPK2, BIRC2
GOTERM_BP_DIRECT	GO:1904886~beta-catenin destruction complex disassembly	3	1.89873	0.014488	GSK3B, FRAT2, CTNNB1
GOTERM_BP_DIRECT	GO:0030316~osteoclast differentiation	3	1.89873	0.0157814	TNF, JUNB, CTNNB1
GOTERM_BP_DIRECT	GO:0009611~response to wounding	4	2.53165	0.0159483	ZFP36, ZFP36L2, ADM, ID3
GOTERM_BP_DIRECT	GO:0050727~regulation of inflammatory response	4	2.53165	0.0159483	PTGS2, BCL6, TNFAIP3, BIRC2
GOTERM_BP_DIRECT	GO:0045766~positive regulation of angiogenesis	5	3.16456	0.0160741	CYP1B1, ADM, IL1B, ZC3H12A, IL1A
GOTERM_BP_DIRECT	GO:1904722~positive regulation of mRNA endonucleolytic cleavage involved in unfolded protein response	2	1.26582	0.0167237	HSPA1A, HSPA1B
GOTERM_BP_DIRECT	GO:1902380~positive regulation of endoribonuclease activity	2	1.26582	0.0167237	HSPA1A, HSPA1B
GOTERM_BP_DIRECT	GO:0070427~nucleotide-binding oligomerization domain containing 1 signaling pathway	2	1.26582	0.0167237	RIPK2, NFKBIA
GOTERM_BP_DIRECT	GO:0070423~nucleotide-binding oligomerization domain containing signaling pathway	3	1.89873	0.01851	CASP8, RIPK2, TNFAIP3
GOTERM_BP_DIRECT	GO:2001238~positive regulation of extrinsic apoptotic signaling pathway	3	1.89873	0.0199435	BCL10, G0S2, ITM2C
GOTERM_BP_DIRECT	GO:0035690~cellular response to drug	4	2.53165	0.0202937	CD69, PDE4B, IL1B, CCL4L1
GOTERM_BP_DIRECT	GO:0051726~regulation of cell cycle	5	3.16456	0.0205987	JUN, ID3, GADD45B, BIRC2, JUNB
GOTERM_BP_DIRECT	GO:0070979~protein K11-linked ubiquitination	3	1.89873	0.021422	ANAPC1, UBE2D3, UBE2H
GOTERM_BP_DIRECT	GO:0000060~protein import into nucleus, translocation	3	1.89873	0.0229446	TNF, NFKBIA, BCL6
GOTERM_BP_DIRECT	GO:0035666~TRIF-dependent toll-like receptor signaling pathway	3	1.89873	0.0229446	UBE2D3, CASP8, BIRC2
GOTERM_BP_DIRECT	GO:0032715~negative regulation of interleukin-6 production	3	1.89873	0.0229446	TNF, ZC3H12A, TNFAIP3
GOTERM_BP_DIRECT	GO:0045444~fat cell differentiation	4	2.53165	0.023517	FFAR2, GSK3B, NR4A2, METRNL
GOTERM_BP_DIRECT	GO:0001660~fever generation	2	1.26582	0.0249811	IL1B, IL1A
GOTERM_BP_DIRECT	GO:0070487~monocyte aggregation	2	1.26582	0.0249811	CD44, IL1B
GOTERM_BP_DIRECT	GO:0060559~positive regulation of calcidiol 1-monooxygenase activity	2	1.26582	0.0249811	TNF, IL1B
GOTERM_BP_DIRECT	GO:0070434~positive regulation of nucleotide-binding oligomerization domain containing 2 signaling pathway	2	1.26582	0.0249811	HSPA1A, HSPA1B
GOTERM_BP_DIRECT	GO:0001843~neural tube closure	4	2.53165	0.0270017	BCL10, SEC24B, ADM, PRKACB
GOTERM_BP_DIRECT	GO:0045893~positive regulation of transcription, DNA-templated	10	6.32911	0.0297998	BCL10, HDAC4, IL6, TNF, PSEN1, JUN, IL1B, IRF4, ATMIN, CTNNB1
GOTERM_BP_DIRECT	GO:0043491~protein kinase B signaling	3	1.89873	0.0311909	CCL3, TNF, IL1B
GOTERM_BP_DIRECT	GO:0016567~protein ubiquitination	8	5.06329	0.0319786	WSB1, UBE2D3, SOCS3, KBTBD6, WSB2, RNF38, KBTBD7, TNFAIP3
GOTERM_BP_DIRECT	GO:0060070~canonical Wnt signaling pathway	4	2.53165	0.0327169	PSEN1, GSK3B, NR4A2, CTNNB1
GOTERM_BP_DIRECT	GO:0097192~extrinsic apoptotic signaling pathway in absence of ligand	3	1.89873	0.0329612	GSK3B, IL1B, IL1A
GOTERM_BP_DIRECT	GO:0030730~sequestering of triglyceride	2	1.26582	0.0331697	TNF, IL1B
GOTERM_BP_DIRECT	GO:0030260~entry into host cell	2	1.26582	0.0331697	CXCR4, CD4
GOTERM_BP_DIRECT	GO:2000660~negative regulation of interleukin-1-mediated signaling pathway	2	1.26582	0.0331697	IL6, IL1RN
GOTERM_BP_DIRECT	GO:0070370~cellular heat acclimation	2	1.26582	0.0331697	HSPA1A, HSPA1B
GOTERM_BP_DIRECT	GO:0051897~positive regulation of protein kinase B signaling	4	2.53165	0.0337261	IL6, CCL3, TNF, HBEGF
GOTERM_BP_DIRECT	GO:0050830~defense response to Gram-positive bacterium	4	2.53165	0.0347513	IL6, TNF, ADM, RIPK2
GOTERM_BP_DIRECT	GO:0006351~transcription, DNA-templated	25	15.8228	0.0358808	NFKBIZ, EGR3, CCNL1, SF1, ZNF200, NR4A2, ZNF189, NFIX, NLRP3, MXD1, BIRC2, ATMIN, CTNNB1, EYA3, HDAC4, ZNF181, BTG2, ELK4, ZNF681, ZC3H12A, BCL6, ID3, VOPP1, PRDM1, ETV3
GOTERM_BP_DIRECT	GO:0034605~cellular response to heat	3	1.89873	0.0385001	HSPA1A, HSPA1B, IL1A
GOTERM_BP_DIRECT	GO:0006468~protein phosphorylation	9	5.6962	0.038665	SGK1, RPS6KA3, TNIK, GSK3B, DYRK1A, STK17B, PIM3, PRKACB, SIK1
GOTERM_BP_DIRECT	GO:0007517~muscle organ development	4	2.53165	0.039012	EGR3, HBEGF, ID3, CD164
GOTERM_BP_DIRECT	GO:0042517~positive regulation of tyrosine phosphorylation of Stat3 protein	3	1.89873	0.04042	OSM, IL6, SOCS3
GOTERM_BP_DIRECT	GO:0018107~peptidyl-threonine phosphorylation	3	1.89873	0.04042	GSK3B, DYRK1A, CLK1
GOTERM_BP_DIRECT	GO:0032355~response to estradiol	4	2.53165	0.0412375	PTGS2, CASP8, CD4, CTNNB1
GOTERM_BP_DIRECT	GO:0002634~regulation of germinal center formation	2	1.26582	0.0412899	BCL6, TNFAIP3
GOTERM_BP_DIRECT	GO:1990441~negative regulation of transcription from RNA polymerase II promoter in response to endoplasmic reticulum stress	2	1.26582	0.0412899	JUN, PPP1R15A
GOTERM_BP_DIRECT	GO:0032611~interleukin-1 beta production	2	1.26582	0.0412899	IL1B, NLRP3
GOTERM_BP_DIRECT	GO:0070431~nucleotide-binding oligomerization domain containing 2 signaling pathway	2	1.26582	0.0412899	RIPK2, NFKBIA
GOTERM_BP_DIRECT	GO:0072540~T-helper 17 cell lineage commitment	2	1.26582	0.0412899	IL6, IRF4
GOTERM_BP_DIRECT	GO:0045668~negative regulation of osteoblast differentiation	3	1.89873	0.0423753	HDAC4, TNF, ID3
GOTERM_BP_DIRECT	GO:0043124~negative regulation of I-kappaB kinase/NF-kappaB signaling	3	1.89873	0.0443655	CASP8, ZC3H12A, TNFAIP3
GOTERM_BP_DIRECT	GO:0043280~positive regulation of cysteine-type endopeptidase activity involved in apoptotic process	3	1.89873	0.0443655	BCL10, TNF, NLRP3
GOTERM_BP_DIRECT	GO:0031397~negative regulation of protein ubiquitination	3	1.89873	0.0463897	HSPA1A, HSPA1B, TNFAIP3
GOTERM_BP_DIRECT	GO:0097191~extrinsic apoptotic signaling pathway	3	1.89873	0.0484473	TNF, CASP8, G0S2
GOTERM_BP_DIRECT	GO:1903265~positive regulation of tumor necrosis factor-mediated signaling pathway	2	1.26582	0.0493425	HSPA1A, HSPA1B
GOTERM_BP_DIRECT	GO:0090336~positive regulation of brown fat cell differentiation	2	1.26582	0.0493425	PTGS2, METRNL
GOTERM_BP_DIRECT	GO:2000553~positive regulation of T-helper 2 cell cytokine production	2	1.26582	0.0493425	IL6, NLRP3
GOTERM_BP_DIRECT	GO:0060664~epithelial cell proliferation involved in salivary gland morphogenesis	2	1.26582	0.0493425	IL6, TNF
GOTERM_BP_DIRECT	GO:0032870~cellular response to hormone stimulus	3	1.89873	0.0548137	JUN, SIK1, JUNB
GOTERM_BP_DIRECT	GO:0051591~response to cAMP	3	1.89873	0.056998	JUN, BIRC2, JUNB
GOTERM_BP_DIRECT	GO:0001666~response to hypoxia	5	3.16456	0.0571167	ADM, CXCR4, UCP2, NR4A2, BIRC2
GOTERM_BP_DIRECT	GO:1903140~regulation of establishment of endothelial barrier	2	1.26582	0.0573279	TNF, IL1B
GOTERM_BP_DIRECT	GO:2000144~positive regulation of DNA-templated transcription, initiation	2	1.26582	0.0573279	JUN, CTNNB1
GOTERM_BP_DIRECT	GO:0050713~negative regulation of interleukin-1 beta secretion	2	1.26582	0.0573279	ZC3H12A, NLRP3
GOTERM_BP_DIRECT	GO:1904628~cellular response to phorbol 13-acetate 12-myristate	2	1.26582	0.0573279	ZFP36L2, ZC3H12A
GOTERM_BP_DIRECT	GO:2000503~positive regulation of natural killer cell chemotaxis	2	1.26582	0.0573279	CCL3, CCL4L1
GOTERM_BP_DIRECT	GO:0071639~positive regulation of monocyte chemotactic protein-1 production	2	1.26582	0.0573279	IL1B, IL1A
GOTERM_BP_DIRECT	GO:0006769~nicotinamide metabolic process	2	1.26582	0.0573279	NAMPT, PTGS2
GOTERM_BP_DIRECT	GO:1901029~negative regulation of mitochondrial outer membrane permeabilization involved in apoptotic signaling pathway	2	1.26582	0.0573279	HSPA1A, HSPA1B
GOTERM_BP_DIRECT	GO:0051781~positive regulation of cell division	3	1.89873	0.0592124	OSM, IL1B, IL1A
GOTERM_BP_DIRECT	GO:0070936~protein K48-linked ubiquitination	3	1.89873	0.0592124	UBE2D3, UBE2H, TNFAIP3
GOTERM_BP_DIRECT	GO:0000187~activation of MAPK activity	4	2.53165	0.0612583	TNF, CXCR4, RIPK2, IL1B
GOTERM_BP_DIRECT	GO:0010467~gene expression	3	1.89873	0.0614561	HNRNPA3, HNRNPH1, WTAP
GOTERM_BP_DIRECT	GO:0007267~cell-cell signaling	6	3.79747	0.0631719	NAMPT, CCL3, ADM, CCL20, IL1B, CCL4L1
GOTERM_BP_DIRECT	GO:0035914~skeletal muscle cell differentiation	3	1.89873	0.0637285	MAFF, ATF3, BTG2
GOTERM_BP_DIRECT	GO:0014070~response to organic cyclic compound	3	1.89873	0.0637285	CD83, NAMPT, BTG2
GOTERM_BP_DIRECT	GO:1904948~midbrain dopaminergic neuron differentiation	2	1.26582	0.0652467	NR4A2, CTNNB1
GOTERM_BP_DIRECT	GO:0000288~nuclear-transcribed mRNA catabolic process, deadenylation-dependent decay	2	1.26582	0.0652467	ZFP36, ZFP36L2
GOTERM_BP_DIRECT	GO:0019064~fusion of virus membrane with host plasma membrane	2	1.26582	0.0652467	CXCR4, CD4
GOTERM_BP_DIRECT	GO:0045630~positive regulation of T-helper 2 cell differentiation	2	1.26582	0.0652467	IL6, NLRP3
GOTERM_BP_DIRECT	GO:0035234~ectopic germ cell programmed cell death	2	1.26582	0.0652467	IL1B, IL1A
GOTERM_BP_DIRECT	GO:0061179~negative regulation of insulin secretion involved in cellular response to glucose stimulus	2	1.26582	0.0652467	UCP2, PIM3
GOTERM_BP_DIRECT	GO:0045416~positive regulation of interleukin-8 biosynthetic process	2	1.26582	0.0652467	BCL10, TNF
GOTERM_BP_DIRECT	GO:0050863~regulation of T cell activation	2	1.26582	0.0652467	CD4, PAG1
GOTERM_BP_DIRECT	GO:0071550~death-inducing signaling complex assembly	2	1.26582	0.0652467	TNF, CASP8
GOTERM_BP_DIRECT	GO:0009615~response to virus	4	2.53165	0.0654353	TNF, CXCR4, CCL4L1, IVNS1ABP
GOTERM_BP_DIRECT	GO:0006366~transcription from RNA polymerase II promoter	9	5.6962	0.0676934	MAFF, ATF3, JUN, GMEB1, ECD, NFIX, IRF4, NFIL3, JUNB
GOTERM_BP_DIRECT	GO:0071277~cellular response to calcium ion	3	1.89873	0.0683569	SLC25A24, JUN, JUNB
GOTERM_BP_DIRECT	GO:0000165~MAPK cascade	6	3.79747	0.0701403	ZFP36, CCL3, TNF, KBTBD7, IL1B, HBEGF
GOTERM_BP_DIRECT	GO:0007275~multicellular organism development	9	5.6962	0.0726198	OSM, EYA3, PHC3, TSNAX, FRAT2, ID3, CD164, GADD45B, MXD1
GOTERM_BP_DIRECT	GO:0060670~branching involved in labyrinthine layer morphogenesis	2	1.26582	0.0730994	ADM, SOCS3
GOTERM_BP_DIRECT	GO:0035308~negative regulation of protein dephosphorylation	2	1.26582	0.0730994	ENSA, PPP1R15A
GOTERM_BP_DIRECT	GO:0071223~cellular response to lipoteichoic acid	2	1.26582	0.0730994	CCL20, RIPK2
GOTERM_BP_DIRECT	GO:0050829~defense response to Gram-negative bacterium	3	1.89873	0.0779312	IL6, ADM, CD4
GOTERM_BP_DIRECT	GO:0090084~negative regulation of inclusion body assembly	2	1.26582	0.0808866	HSPA1A, HSPA1B
GOTERM_BP_DIRECT	GO:0046888~negative regulation of hormone secretion	2	1.26582	0.0808866	OSM, IL6
GOTERM_BP_DIRECT	GO:0045080~positive regulation of chemokine biosynthetic process	2	1.26582	0.0808866	TNF, IL1B
GOTERM_BP_DIRECT	GO:0002675~positive regulation of acute inflammatory response	2	1.26582	0.0808866	OSM, IL6
GOTERM_BP_DIRECT	GO:0070301~cellular response to hydrogen peroxide	3	1.89873	0.0828674	IL6, CYP1B1, TNFAIP3
GOTERM_BP_DIRECT	GO:0006959~humoral immune response	3	1.89873	0.0828674	CD83, IL6, TNF
GOTERM_BP_DIRECT	GO:0006935~chemotaxis	4	2.53165	0.083394	CCL3, CCL20, CXCR4, CXCL2
GOTERM_BP_DIRECT	GO:0009612~response to mechanical stimulus	3	1.89873	0.087897	BTG2, JUN, JUNB
GOTERM_BP_DIRECT	GO:0018105~peptidyl-serine phosphorylation	4	2.53165	0.0881824	SGK1, GSK3B, DYRK1A, CLK1
GOTERM_BP_DIRECT	GO:0060213~positive regulation of nuclear-transcribed mRNA poly(A) tail shortening	2	1.26582	0.0886089	ZFP36, BTG2
GOTERM_BP_DIRECT	GO:0032495~response to muramyl dipeptide	2	1.26582	0.0886089	NFKBIA, TNFAIP3
GOTERM_BP_DIRECT	GO:0002446~neutrophil mediated immunity	2	1.26582	0.0886089	IL6, WDR1
GOTERM_BP_DIRECT	GO:0000185~activation of MAPKKK activity	2	1.26582	0.0886089	TNF, GADD45B
GOTERM_BP_DIRECT	GO:0042347~negative regulation of NF-kappaB import into nucleus	2	1.26582	0.0886089	ZC3H12A, NLRP3
GOTERM_BP_DIRECT	GO:0042102~positive regulation of T cell proliferation	3	1.89873	0.0904453	IL6, IL1B, CD4
GOTERM_BP_DIRECT	GO:2000010~positive regulation of protein localization to cell surface	2	1.26582	0.0962667	TNF, RANGRF
GOTERM_BP_DIRECT	GO:0010939~regulation of necrotic cell death	2	1.26582	0.0962667	CASP8, BIRC2
GOTERM_BP_DIRECT	GO:0050710~negative regulation of cytokine secretion	2	1.26582	0.0962667	IL6, SRGN
GOTERM_BP_DIRECT	GO:0045779~negative regulation of bone resorption	2	1.26582	0.0962667	IL6, TNFAIP3
GOTERM_BP_DIRECT	GO:0060707~trophoblast giant cell differentiation	2	1.26582	0.0962667	SOCS3, PRDM1
GOTERM_BP_DIRECT	GO:0019221~cytokine-mediated signaling pathway	4	2.53165	0.0980969	IL6, SOCS3, IL1B, IL1A
GOTERM_BP_DIRECT	GO:0043524~negative regulation of neuron apoptotic process	4	2.53165	0.0997895	BTG2, PSEN1, JUN, NR4A2
Category	Term	Count	%	P Value	Genes
KEGG_PATHWAY	hsa04668:TNF signaling pathway	13	8.22785	1.23945e-09	IL6, TNF, PTGS2, CCL20, SOCS3, JUN, CASP8, CXCL2, NFKBIA, IL1B, TNFAIP3, BIRC2, JUNB
KEGG_PATHWAY	hsa04621:NOD-like receptor signaling pathway	10	6.32911	6.688e-09	IL6, TNF, CASP8, CXCL2, RIPK2, NFKBIA, IL1B, NLRP3, TNFAIP3, BIRC2
KEGG_PATHWAY	hsa04620:Toll-like receptor signaling pathway	11	6.96203	1.76941e-07	IL6, CCL3, TNF, CCL3L1, JUN, CASP8, CCL3L3, NFKBIA, IL1B, CCL4L1, CCL4L2
KEGG_PATHWAY	hsa05132:Salmonella infection	10	6.32911	2.29392e-07	IL6, CCL3, CCL3L1, JUN, CCL3L3, CXCL2, IL1B, CCL4L1, CCL4L2, IL1A
KEGG_PATHWAY	hsa05323:Rheumatoid arthritis	10	6.32911	3.81749e-07	IL6, CCL3, TNF, CCL20, CCL3L1, JUN, CCL3L3, CTLA4, IL1B, IL1A
KEGG_PATHWAY	hsa05134:Legionellosis	8	5.06329	1.62023e-06	IL6, TNF, CASP8, CXCL2, NFKBIA, IL1B, HSPA1A, HSPA1B
KEGG_PATHWAY	hsa05164:Influenza A	12	7.59494	2.37646e-06	IL6, TNF, SOCS3, JUN, GSK3B, NFKBIA, IL1B, HSPA1A, HSPA1B, IVNS1ABP, NLRP3, IL1A
KEGG_PATHWAY	hsa04064:NF-kappa B signaling pathway	9	5.6962	3.99966e-06	BCL10, TNF, PTGS2, NFKBIA, IL1B, CCL4L1, CCL4L2, TNFAIP3, BIRC2
KEGG_PATHWAY	hsa04060:Cytokine-cytokine receptor interaction	13	8.22785	1.04062e-05	OSM, IL6, CCL3, TNF, CCL20, CXCR4, CCL3L1, CCL3L3, CXCL2, IL1B, CCL4L1, CCL4L2, IL1A
KEGG_PATHWAY	hsa05142:Chagas disease (American trypanosomiasis)	9	5.6962	1.52028e-05	IL6, CCL3, TNF, CCL3L1, JUN, CASP8, CCL3L3, NFKBIA, IL1B
KEGG_PATHWAY	hsa04062:Chemokine signaling pathway	11	6.96203	2.95661e-05	CCL3, CCL20, CXCR4, CCL3L1, GSK3B, CCL3L3, CXCL2, NFKBIA, CCL4L1, CCL4L2, PRKACB
KEGG_PATHWAY	hsa04010:MAPK signaling pathway	11	6.96203	0.000381615	RPS6KA3, TNF, DUSP2, ELK4, JUN, IL1B, HSPA1A, HSPA1B, PRKACB, GADD45B, IL1A
KEGG_PATHWAY	hsa05166:HTLV-I infection	11	6.96203	0.0003938	ZFP36, ANAPC1, IL6, TNF, ATF3, ELK4, JUN, GSK3B, NFKBIA, PRKACB, CTNNB1
KEGG_PATHWAY	hsa05162:Measles	8	5.06329	0.000573326	IL6, GSK3B, NFKBIA, IL1B, HSPA1A, HSPA1B, TNFAIP3, IL1A
KEGG_PATHWAY	hsa04660:T cell receptor signaling pathway	7	4.43038	0.000727228	BCL10, TNF, JUN, GSK3B, CTLA4, NFKBIA, CD4
KEGG_PATHWAY	hsa05140:Leishmaniasis	6	3.79747	0.00100137	TNF, PTGS2, JUN, NFKBIA, IL1B, IL1A
KEGG_PATHWAY	hsa04932:Non-alcoholic fatty liver disease (NAFLD)	8	5.06329	0.0012162	IL6, TNF, SOCS3, JUN, GSK3B, CASP8, IL1B, IL1A
KEGG_PATHWAY	hsa05133:Pertussis	6	3.79747	0.00128336	IL6, TNF, JUN, IL1B, NLRP3, IL1A
KEGG_PATHWAY	hsa04640:Hematopoietic cell lineage	6	3.79747	0.00248311	IL6, TNF, CD44, IL1B, CD4, IL1A
KEGG_PATHWAY	hsa04380:Osteoclast differentiation	7	4.43038	0.00292313	TNF, SOCS3, JUN, NFKBIA, IL1B, JUNB, IL1A
KEGG_PATHWAY	hsa05321:Inflammatory bowel disease (IBD)	5	3.16456	0.00505393	IL6, TNF, JUN, IL1B, IL1A
KEGG_PATHWAY	hsa04623:Cytosolic DNA-sensing pathway	5	3.16456	0.00505393	IL6, NFKBIA, IL1B, CCL4L1, CCL4L2
KEGG_PATHWAY	hsa05332:Graft-versus-host disease	4	2.53165	0.00537046	IL6, TNF, IL1B, IL1A
KEGG_PATHWAY	hsa05020:Prion diseases	4	2.53165	0.00584452	IL6, IL1B, PRKACB, IL1A
KEGG_PATHWAY	hsa04931:Insulin resistance	6	3.79747	0.00627866	RPS6KA3, IL6, TNF, SOCS3, GSK3B, NFKBIA
KEGG_PATHWAY	hsa05145:Toxoplasmosis	6	3.79747	0.00677917	TNF, CASP8, NFKBIA, HSPA1A, HSPA1B, BIRC2
KEGG_PATHWAY	hsa04722:Neurotrophin signaling pathway	6	3.79747	0.00970745	RPS6KA3, PSEN1, JUN, GSK3B, RIPK2, NFKBIA
KEGG_PATHWAY	hsa05152:Tuberculosis	7	4.43038	0.0123832	BCL10, IL6, TNF, CASP8, RIPK2, IL1B, IL1A
KEGG_PATHWAY	hsa05168:Herpes simplex infection	7	4.43038	0.0144135	IL6, TNF, SOCS3, JUN, CASP8, NFKBIA, IL1B
KEGG_PATHWAY	hsa04310:Wnt signaling pathway	6	3.79747	0.0169864	PSEN1, JUN, GSK3B, FRAT2, PRKACB, CTNNB1
KEGG_PATHWAY	hsa05161:Hepatitis B	6	3.79747	0.0205948	EGR3, IL6, TNF, JUN, CASP8, NFKBIA
KEGG_PATHWAY	hsa04915:Estrogen signaling pathway	5	3.16456	0.0225273	JUN, HBEGF, HSPA1A, HSPA1B, PRKACB
KEGG_PATHWAY	hsa05200:Pathways in cancer	10	6.32911	0.0262409	IL6, PTGS2, CXCR4, JUN, GSK3B, CASP8, NFKBIA, PRKACB, BIRC2, CTNNB1
KEGG_PATHWAY	hsa04210:Apoptosis	4	2.53165	0.0297497	TNF, CASP8, NFKBIA, BIRC2
KEGG_PATHWAY	hsa04662:B cell receptor signaling pathway	4	2.53165	0.0390611	BCL10, JUN, GSK3B, NFKBIA
KEGG_PATHWAY	hsa04612:Antigen processing and presentation	4	2.53165	0.0496823	TNF, CD4, HSPA1A, HSPA1B
KEGG_PATHWAY	hsa05143:African trypanosomiasis	3	1.89873	0.0498282	IL6, TNF, IL1B
KEGG_PATHWAY	hsa04120:Ubiquitin mediated proteolysis	5	3.16456	0.0619267	ANAPC1, UBE2D3, SOCS3, UBE2H, BIRC2
KEGG_PATHWAY	hsa05203:Viral carcinogenesis	6	3.79747	0.0722859	HDAC4, EGR3, JUN, CASP8, NFKBIA, PRKACB
KEGG_PATHWAY	hsa04940:Type I diabetes mellitus	3	1.89873	0.0763617	TNF, IL1B, IL1A
KEGG_PATHWAY	hsa05144:Malaria	3	1.89873	0.0994148	IL6, TNF, IL1B
KEGG_PATHWAY	hsa04913:Ovarian steroidogenesis	3	1.89873	0.0994148	CYP1B1, PTGS2, PRKACB
_______________________________________________________________________________________
GO:BP - Gene Ontology Biological Process
KEGG - Kyoto Encyclopedia of Genes and Genomes
Count - number of DEGs involved in the term
% - number of DEGs involved in the term / total number of background genes involved in the term
P Value - modified Fisher's exact test P Value, EASE score
Genes - DEGs involved in the term

## Sheet: 3)  dAMJaTP3 vs dAMJbTP3
Category	Term	Count	%	P Value	Genes
GOTERM_BP_DIRECT	GO:0070487~monocyte aggregation	2	3.84615	0.00801849	CD44, IL1B
GOTERM_BP_DIRECT	GO:0030593~neutrophil chemotaxis	3	5.76923	0.0135106	CCL3L1, IL1B, TREM1
GOTERM_BP_DIRECT	GO:0045944~positive regulation of transcription from RNA polymerase II promoter	8	15.3846	0.0147497	OSM, MAFF, NAMPT, ATF3, CCNT1, NR4A2, IL1B, PF4
GOTERM_BP_DIRECT	GO:0070098~chemokine-mediated signaling pathway	3	5.76923	0.0155205	CXCR4, CCL3L1, PF4
GOTERM_BP_DIRECT	GO:0030334~regulation of cell migration	3	5.76923	0.0167843	SGK1, TBCCD1, CXCR4
GOTERM_BP_DIRECT	GO:0006915~apoptotic process	6	11.5385	0.0173195	SGK1, CXCR4, KLF11, STK17B, IL1B, TNFAIP3
GOTERM_BP_DIRECT	GO:0006954~inflammatory response	5	9.61538	0.0183809	CXCR4, CCL3L1, IL1B, PF4, TNFAIP3
GOTERM_BP_DIRECT	GO:0035556~intracellular signal transduction	5	9.61538	0.0224591	ZFP36, SGK1, STK17B, TREM1, SIK1
GOTERM_BP_DIRECT	GO:0006955~immune response	5	9.61538	0.0258558	OSM, RGS1, IL1B, PF4, NFIL3
GOTERM_BP_DIRECT	GO:0034116~positive regulation of heterotypic cell-cell adhesion	2	3.84615	0.029095	CD44, IL1B
GOTERM_BP_DIRECT	GO:0007165~signal transduction	8	15.3846	0.0335325	NAMPT, CD83, TAGAP, RGS1, CD69, NR4A2, IL1B, NAE1
GOTERM_BP_DIRECT	GO:0045653~negative regulation of megakaryocyte differentiation	2	3.84615	0.0471774	HIST1H4C, PF4
GOTERM_BP_DIRECT	GO:0006366~transcription from RNA polymerase II promoter	5	9.61538	0.0479165	MAFF, ATF3, KLF11, CCNT1, NFIL3
GOTERM_BP_DIRECT	GO:0043484~regulation of RNA splicing	2	3.84615	0.0749291	CLK1, HNRNPH1
GOTERM_BP_DIRECT	GO:0044344~cellular response to fibroblast growth factor stimulus	2	3.84615	0.0774125	ZFP36, CD44
GOTERM_BP_DIRECT	GO:0046777~protein autophosphorylation	3	5.76923	0.0775695	STK17B, CLK1, SIK1
GOTERM_BP_DIRECT	GO:0008285~negative regulation of cell proliferation	4	7.69231	0.0894439	OSM, CCL3L1, KLF11, IL1B
GOTERM_BP_DIRECT	GO:2001240~negative regulation of extrinsic apoptotic signaling pathway in absence of ligand	2	3.84615	0.0946143	IL1B, PF4
Category	Term	Count	%	P Value	Genes
KEGG_PATHWAY	hsa04060:Cytokine-cytokine receptor interaction	5	9.61538	0.00672626	OSM, CXCR4, CCL3L1, IL1B, PF4
KEGG_PATHWAY	hsa05169:Epstein-Barr virus infection	3	5.76923	0.0572113	CD44, PSMC1, TNFAIP3
_______________________________________________________________________________________
GO:BP - Gene Ontology Biological Process
KEGG - Kyoto Encyclopedia of Genes and Genomes
Count - number of DEGs involved in the term
% - number of DEGs involved in the term / total number of background genes involved in the term
P Value - modified Fisher's exact test P Value, EASE score
Genes - DEGs involved in the term

## Sheet: 4)  AMJaTP3 vs dAMJbTP2
Category	Term	Count	%	P Value	Genes
GOTERM_BP_DIRECT	GO:0006954~inflammatory response	20	18.8679	3.82693e-13	NFKBIZ, IL6, CCL3, TNF, NMI, PTGS2, CXCL2, CCL4L1, CCL4L2, NLRP3, CCL20, CXCR4, CCL3L1, CCL3L3, RIPK2, ZC3H12A, IL1B, BCL6, TNFAIP3, IL1A
GOTERM_BP_DIRECT	GO:0030593~neutrophil chemotaxis	9	8.49057	3.71113e-09	CCL3, CCL20, CCL3L1, PDE4B, CCL3L3, IL1B, CCL4L1, CCL4L2, TREM1
GOTERM_BP_DIRECT	GO:0008285~negative regulation of cell proliferation	15	14.1509	5.41045e-08	IL6, NACC2, PTGS2, FTH1, OSM, ADM, BTG2, CCL3L1, JUN, BTG3, CCL3L3, IL1B, BCL6, IL1A, ETV3
GOTERM_BP_DIRECT	GO:0070374~positive regulation of ERK1 and ERK2 cascade	11	10.3774	6.08246e-08	IL6, CCL3, TNF, CCL20, CCL3L1, JUN, CCL3L3, P2RY1, RIPK2, CCL4L1, CCL4L2
GOTERM_BP_DIRECT	GO:0006955~immune response	15	14.1509	1.1514e-07	CCL3, IL6, TNF, IL1RN, CXCL2, CTLA4, CCL4L1, CCL4L2, FTH1, OSM, RGS1, CCL20, IL1B, NFIL3, IL1A
GOTERM_BP_DIRECT	GO:0045944~positive regulation of transcription from RNA polymerase II promoter	22	20.7547	1.19787e-07	MAF, ZNF613, NAMPT, MAFF, IL6, TNF, EGR2, DRD3, CCNL1, NR4A2, NFKBIA, FOSB, NLRP3, JUNB, OSM, ATF3, JUN, P2RY1, RIPK2, ZC3H12A, IL1B, IL1A
GOTERM_BP_DIRECT	GO:0002548~monocyte chemotaxis	7	6.60377	1.32452e-07	IL6, CCL3, CCL20, CCL3L1, CCL3L3, CCL4L1, CCL4L2
GOTERM_BP_DIRECT	GO:0071347~cellular response to interleukin-1	8	7.54717	1.57818e-07	IL6, CCL3, CCL20, CCL3L1, CCL3L3, CCL4L1, ZC3H12A, CCL4L2
GOTERM_BP_DIRECT	GO:0070098~chemokine-mediated signaling pathway	8	7.54717	1.57818e-07	CCL3, CCL20, CXCR4, CCL3L1, CCL3L3, CXCL2, CCL4L1, CCL4L2
GOTERM_BP_DIRECT	GO:0071356~cellular response to tumor necrosis factor	9	8.49057	2.15566e-07	ZFP36, IL6, CCL3, CCL20, CCL3L1, CCL3L3, CCL4L1, ZC3H12A, CCL4L2
GOTERM_BP_DIRECT	GO:0048247~lymphocyte chemotaxis	6	5.66038	4.86877e-07	CCL3, CCL20, CCL3L1, CCL3L3, CCL4L1, CCL4L2
GOTERM_BP_DIRECT	GO:0071222~cellular response to lipopolysaccharide	8	7.54717	3.77143e-06	ZFP36, IL6, TNF, CCL20, PDE4B, ZC3H12A, NLRP3, TNFAIP3
GOTERM_BP_DIRECT	GO:0006915~apoptotic process	15	14.1509	3.99649e-06	IER3, SGK1, STK17B, NFKBIA, PIM3, NLRP3, CSE1L, CXCR4, RIPK2, ZC3H12A, IL1B, GADD45B, TNFAIP3, PPP1R15A, IL1A
GOTERM_BP_DIRECT	GO:0000122~negative regulation of transcription from RNA polymerase II promoter	16	15.0943	1.35666e-05	ZFP36, MAF, ZNF613, TNF, DRD3, NR4A2, FOSB, JUNB, ATF3, BTG2, ELK4, BCL6, ID3, PRDM1, NFIL3, ETV3
GOTERM_BP_DIRECT	GO:0071346~cellular response to interferon-gamma	6	5.66038	1.81977e-05	CCL3, CCL20, CCL3L1, CCL3L3, CCL4L1, CCL4L2
GOTERM_BP_DIRECT	GO:0048661~positive regulation of smooth muscle cell proliferation	6	5.66038	2.34176e-05	NAMPT, IL6, TNF, PTGS2, JUN, HBEGF
GOTERM_BP_DIRECT	GO:0010941~regulation of cell death	4	3.77358	2.89018e-05	SLC25A24, JUN, HSPA1B, JUNB
GOTERM_BP_DIRECT	GO:0031663~lipopolysaccharide-mediated signaling pathway	5	4.71698	3.19036e-05	CCL3, TNF, RIPK2, NFKBIA, IL1B
GOTERM_BP_DIRECT	GO:0051384~response to glucocorticoid	6	5.66038	3.46274e-05	IL6, TNF, DUSP1, ADM, PTGS2, IL1RN
GOTERM_BP_DIRECT	GO:0060326~cell chemotaxis	6	5.66038	3.46274e-05	CCL3, CCL20, CXCL2, CCL4L1, HBEGF, CCL4L2
GOTERM_BP_DIRECT	GO:0043065~positive regulation of apoptotic process	10	9.43396	5.47096e-05	IL6, TNF, DUSP1, ADM, PTGS2, CTLA4, RIPK2, BCL6, ID3, GADD45B
GOTERM_BP_DIRECT	GO:2001240~negative regulation of extrinsic apoptotic signaling pathway in absence of ligand	5	4.71698	5.7327e-05	EYA3, TNF, IL1B, HSPA1B, IL1A
GOTERM_BP_DIRECT	GO:0042127~regulation of cell proliferation	8	7.54717	9.17729e-05	SGK1, TNF, TFRC, JUN, CXCL2, NFKBIA, BCL6, JUNB
GOTERM_BP_DIRECT	GO:0051092~positive regulation of NF-kappaB transcription factor activity	7	6.60377	0.000114034	IL6, TNF, RIPK2, NFKBIA, IL1B, HSPA1B, NLRP3
GOTERM_BP_DIRECT	GO:0032722~positive regulation of chemokine production	4	3.77358	0.000116179	IL6, TNF, FFAR2, RIPK2
GOTERM_BP_DIRECT	GO:0032755~positive regulation of interleukin-6 production	5	4.71698	0.000124883	IL6, TNF, RIPK2, IL1B, IL1A
GOTERM_BP_DIRECT	GO:0032870~cellular response to hormone stimulus	5	4.71698	0.000124883	DUSP1, JUN, FOSB, SIK1, JUNB
GOTERM_BP_DIRECT	GO:0010628~positive regulation of gene expression	9	8.49057	0.000128038	IL6, CCL3, TNF, IL1B, ZC3H12A, HSPA1B, PRDM1, NFIL3, IL1A
GOTERM_BP_DIRECT	GO:0031622~positive regulation of fever generation	3	2.83019	0.00031985	TNF, PTGS2, IL1B
GOTERM_BP_DIRECT	GO:0071407~cellular response to organic cyclic compound	5	4.71698	0.00035886	CCL3, TNF, P2RY1, NFKBIA, IL1B
GOTERM_BP_DIRECT	GO:0009612~response to mechanical stimulus	5	4.71698	0.00035886	BTG2, JUN, P2RY1, FOSB, JUNB
GOTERM_BP_DIRECT	GO:0046330~positive regulation of JNK cascade	5	4.71698	0.000520057	TNF, RIPK2, IL1B, GADD45B, IL1A
GOTERM_BP_DIRECT	GO:0035690~cellular response to drug	5	4.71698	0.000652584	TFRC, CD69, PDE4B, IL1B, CCL4L1
GOTERM_BP_DIRECT	GO:0033138~positive regulation of peptidyl-serine phosphorylation	5	4.71698	0.000689128	OSM, IL6, TNF, RIPK2, PPP1R15A
GOTERM_BP_DIRECT	GO:0050729~positive regulation of inflammatory response	5	4.71698	0.00080744	CCL3, CCL3L1, CCL3L3, CCL4L1, CCL4L2
GOTERM_BP_DIRECT	GO:0043491~protein kinase B signaling	4	3.77358	0.000872389	P2RY12, CCL3, TNF, IL1B
GOTERM_BP_DIRECT	GO:0010888~negative regulation of lipid storage	3	2.83019	0.000885606	IL6, TNF, NFKBIA
GOTERM_BP_DIRECT	GO:0007623~circadian rhythm	5	4.71698	0.000893857	NAMPT, EGR3, JUN, ID3, NFIL3
GOTERM_BP_DIRECT	GO:0050728~negative regulation of inflammatory response	5	4.71698	0.00108591	ZFP36, SOCS3, METRNL, NLRP3, TNFAIP3
GOTERM_BP_DIRECT	GO:0043547~positive regulation of GTPase activity	11	10.3774	0.00144501	P2RY12, TAGAP, CCL3, RGS1, CCL20, CCL3L1, JUN, CCL3L3, CCL4L1, HBEGF, CCL4L2
GOTERM_BP_DIRECT	GO:0045429~positive regulation of nitric oxide biosynthetic process	4	3.77358	0.00189345	IL6, TNF, PTGS2, IL1B
GOTERM_BP_DIRECT	GO:0001706~endoderm formation	3	2.83019	0.00205661	DUSP5, DUSP2, DUSP1
GOTERM_BP_DIRECT	GO:0051591~response to cAMP	4	3.77358	0.0023004	DUSP1, JUN, FOSB, JUNB
GOTERM_BP_DIRECT	GO:0032729~positive regulation of interferon-gamma production	4	3.77358	0.0023004	TNF, PDE4B, RIPK2, IL1B
GOTERM_BP_DIRECT	GO:0043922~negative regulation by host of viral transcription	3	2.83019	0.0024215	CCL3, JUN, CCL4L1
GOTERM_BP_DIRECT	GO:0032496~response to lipopolysaccharide	6	5.66038	0.00250006	ADM, PTGS2, JUN, CXCL2, JUNB, TRIB1
GOTERM_BP_DIRECT	GO:0035914~skeletal muscle cell differentiation	4	3.77358	0.00275771	MAFF, ATF3, EGR2, BTG2
GOTERM_BP_DIRECT	GO:0032743~positive regulation of interleukin-2 production	3	2.83019	0.00281459	CD83, PDE4B, RIPK2
GOTERM_BP_DIRECT	GO:0071277~cellular response to calcium ion	4	3.77358	0.00309153	SLC25A24, JUN, FOSB, JUNB
GOTERM_BP_DIRECT	GO:0000187~activation of MAPK activity	5	4.71698	0.00330316	DUSP5, TNF, CXCR4, RIPK2, IL1B
GOTERM_BP_DIRECT	GO:0000165~MAPK cascade	7	6.60377	0.00391763	ZFP36, DUSP5, CCL3, TNF, KBTBD7, IL1B, HBEGF
GOTERM_BP_DIRECT	GO:0006959~humoral immune response	4	3.77358	0.00423785	CD83, IL6, TNF, TREM1
GOTERM_BP_DIRECT	GO:0043066~negative regulation of apoptotic process	9	8.49057	0.00452577	IER3, EGR3, SON, IL6, DUSP1, SOCS3, RIPK2, NFKBIA, PIM3
GOTERM_BP_DIRECT	GO:0007186~G-protein coupled receptor signaling pathway	13	12.2642	0.00511352	CCL3, DRD3, FFAR2, CXCL2, CCL4L1, CCL4L2, P2RY12, RGS1, CCL20, CXCR4, CCL3L1, P2RY1, CCL3L3
GOTERM_BP_DIRECT	GO:0051726~regulation of cell cycle	5	4.71698	0.00557928	SON, JUN, ID3, GADD45B, JUNB
GOTERM_BP_DIRECT	GO:0034599~cellular response to oxidative stress	4	3.77358	0.00586339	SLC25A24, NR4A2, ZC3H12A, HSPA1B
GOTERM_BP_DIRECT	GO:0007165~signal transduction	15	14.1509	0.00612791	NAMPT, VAPA, NR4A2, CCL4L1, NLRP3, CD83, TAGAP, RGS1, CCL20, ADM, CD69, PDE4B, RIPK2, IL1B, HBEGF
GOTERM_BP_DIRECT	GO:0042346~positive regulation of NF-kappaB import into nucleus	3	2.83019	0.00632846	TNF, PTGS2, IL1B
GOTERM_BP_DIRECT	GO:0006351~transcription, DNA-templated	21	19.8113	0.00668784	MAF, ZNF613, KLF6, NFKBIZ, EGR3, EGR2, NACC2, NR4A2, CCNL1, ZNF200, NLRP3, ZNF2, EYA3, BTG2, ELK4, ZC3H12A, BCL6, PRDM1, ID3, TP53INP2, ETV3
GOTERM_BP_DIRECT	GO:0006974~cellular response to DNA damage stimulus	6	5.66038	0.00683403	SGK1, BTG2, CTLA4, ZC3H12A, BCL6, PPP1R15A
GOTERM_BP_DIRECT	GO:0030316~osteoclast differentiation	3	2.83019	0.00756795	TNF, TFRC, JUNB
GOTERM_BP_DIRECT	GO:0032088~negative regulation of NF-kappaB transcription factor activity	4	3.77358	0.00781594	NFKBIA, ZC3H12A, NLRP3, TNFAIP3
GOTERM_BP_DIRECT	GO:0007422~peripheral nervous system development	3	2.83019	0.00822541	OSM, EGR3, EGR2
GOTERM_BP_DIRECT	GO:0045444~fat cell differentiation	4	3.77358	0.00843594	EGR2, FFAR2, NR4A2, METRNL
GOTERM_BP_DIRECT	GO:0000188~inactivation of MAPK activity	3	2.83019	0.00890761	DUSP5, DUSP2, DUSP1
GOTERM_BP_DIRECT	GO:0006366~transcription from RNA polymerase II promoter	9	8.49057	0.0091009	MAF, MAFF, ATF3, NMI, EGR2, JUN, FOSB, NFIL3, JUNB
GOTERM_BP_DIRECT	GO:0032757~positive regulation of interleukin-8 production	3	2.83019	0.00961425	TNF, IL1B, HSPA1B
GOTERM_BP_DIRECT	GO:0045840~positive regulation of mitotic nuclear division	3	2.83019	0.00961425	DRD3, IL1B, IL1A
GOTERM_BP_DIRECT	GO:0010575~positive regulation of vascular endothelial growth factor production	3	2.83019	0.010345	PTGS2, IL1B, IL1A
GOTERM_BP_DIRECT	GO:0032715~negative regulation of interleukin-6 production	3	2.83019	0.0110997	TNF, ZC3H12A, TNFAIP3
GOTERM_BP_DIRECT	GO:0000060~protein import into nucleus, translocation	3	2.83019	0.0110997	TNF, NFKBIA, BCL6
GOTERM_BP_DIRECT	GO:0070427~nucleotide-binding oligomerization domain containing 1 signaling pathway	2	1.88679	0.0114017	RIPK2, NFKBIA
GOTERM_BP_DIRECT	GO:0051897~positive regulation of protein kinase B signaling	4	3.77358	0.0123556	IL6, CCL3, TNF, HBEGF
GOTERM_BP_DIRECT	GO:0050830~defense response to Gram-positive bacterium	4	3.77358	0.0127555	IL6, TNF, ADM, RIPK2
GOTERM_BP_DIRECT	GO:0007267~cell-cell signaling	6	5.66038	0.0152715	NAMPT, CCL3, ADM, CCL20, IL1B, CCL4L1
GOTERM_BP_DIRECT	GO:0097286~iron ion import	2	1.88679	0.0170542	TFRC, FTH1
GOTERM_BP_DIRECT	GO:0001660~fever generation	2	1.88679	0.0170542	IL1B, IL1A
GOTERM_BP_DIRECT	GO:0060559~positive regulation of calcidiol 1-monooxygenase activity	2	1.88679	0.0170542	TNF, IL1B
GOTERM_BP_DIRECT	GO:0008284~positive regulation of cell proliferation	8	7.54717	0.0173919	OSM, NAMPT, IL6, ATF3, NACC2, ADM, DRD3, HBEGF
GOTERM_BP_DIRECT	GO:0009409~response to cold	3	2.83019	0.0179611	IL6, ADM, METRNL
GOTERM_BP_DIRECT	GO:0045597~positive regulation of cell differentiation	3	2.83019	0.0189176	SOCS3, JUN, JUNB
GOTERM_BP_DIRECT	GO:0035335~peptidyl-tyrosine dephosphorylation	4	3.77358	0.0191334	DUSP5, EYA3, DUSP2, DUSP1
GOTERM_BP_DIRECT	GO:0006469~negative regulation of protein kinase activity	4	3.77358	0.0191334	IL6, SOCS3, GADD45B, TRIB1
GOTERM_BP_DIRECT	GO:0042517~positive regulation of tyrosine phosphorylation of Stat3 protein	3	2.83019	0.0198951	OSM, IL6, SOCS3
GOTERM_BP_DIRECT	GO:2000660~negative regulation of interleukin-1-mediated signaling pathway	2	1.88679	0.0226747	IL6, IL1RN
GOTERM_BP_DIRECT	GO:0030730~sequestering of triglyceride	2	1.88679	0.0226747	TNF, IL1B
GOTERM_BP_DIRECT	GO:0045766~positive regulation of angiogenesis	4	3.77358	0.0282262	ADM, IL1B, ZC3H12A, IL1A
GOTERM_BP_DIRECT	GO:0002634~regulation of germinal center formation	2	1.88679	0.0282634	BCL6, TNFAIP3
GOTERM_BP_DIRECT	GO:0032611~interleukin-1 beta production	2	1.88679	0.0282634	IL1B, NLRP3
GOTERM_BP_DIRECT	GO:0043270~positive regulation of ion transport	2	1.88679	0.0282634	P2RY12, P2RY1
GOTERM_BP_DIRECT	GO:0070431~nucleotide-binding oligomerization domain containing 2 signaling pathway	2	1.88679	0.0282634	RIPK2, NFKBIA
GOTERM_BP_DIRECT	GO:1990441~negative regulation of transcription from RNA polymerase II promoter in response to endoplasmic reticulum stress	2	1.88679	0.0282634	JUN, PPP1R15A
GOTERM_BP_DIRECT	GO:0007193~adenylate cyclase-inhibiting G-protein coupled receptor signaling pathway	3	2.83019	0.0295975	P2RY12, RGS1, P2RY1
GOTERM_BP_DIRECT	GO:0051781~positive regulation of cell division	3	2.83019	0.0295975	OSM, IL1B, IL1A
GOTERM_BP_DIRECT	GO:0042493~response to drug	6	5.66038	0.0302915	IL6, DRD3, PTGS2, JUN, FOSB, JUNB
GOTERM_BP_DIRECT	GO:0007254~JNK cascade	3	2.83019	0.0319634	TNF, RIPK2, TRIB1
GOTERM_BP_DIRECT	GO:0014070~response to organic cyclic compound	3	2.83019	0.0319634	CD83, NAMPT, BTG2
GOTERM_BP_DIRECT	GO:0006935~chemotaxis	4	3.77358	0.0328098	CCL3, CCL20, CXCR4, CXCL2
GOTERM_BP_DIRECT	GO:2000553~positive regulation of T-helper 2 cell cytokine production	2	1.88679	0.0338205	IL6, NLRP3
GOTERM_BP_DIRECT	GO:0044828~negative regulation by host of viral genome replication	2	1.88679	0.0338205	VAPA, ZC3H12A
GOTERM_BP_DIRECT	GO:0070972~protein localization to endoplasmic reticulum	2	1.88679	0.0338205	VAPA, PPP1R15A
GOTERM_BP_DIRECT	GO:0060664~epithelial cell proliferation involved in salivary gland morphogenesis	2	1.88679	0.0338205	IL6, TNF
GOTERM_BP_DIRECT	GO:0090336~positive regulation of brown fat cell differentiation	2	1.88679	0.0338205	PTGS2, METRNL
GOTERM_BP_DIRECT	GO:0019221~cytokine-mediated signaling pathway	4	3.77358	0.0392384	IL6, SOCS3, IL1B, IL1A
GOTERM_BP_DIRECT	GO:2000503~positive regulation of natural killer cell chemotaxis	2	1.88679	0.0393461	CCL3, CCL4L1
GOTERM_BP_DIRECT	GO:0050713~negative regulation of interleukin-1 beta secretion	2	1.88679	0.0393461	ZC3H12A, NLRP3
GOTERM_BP_DIRECT	GO:0071639~positive regulation of monocyte chemotactic protein-1 production	2	1.88679	0.0393461	IL1B, IL1A
GOTERM_BP_DIRECT	GO:0006769~nicotinamide metabolic process	2	1.88679	0.0393461	NAMPT, PTGS2
GOTERM_BP_DIRECT	GO:0010700~negative regulation of norepinephrine secretion	2	1.88679	0.0393461	P2RY12, P2RY1
GOTERM_BP_DIRECT	GO:1903140~regulation of establishment of endothelial barrier	2	1.88679	0.0393461	TNF, IL1B
GOTERM_BP_DIRECT	GO:0006357~regulation of transcription from RNA polymerase II promoter	7	6.60377	0.0407378	MAF, MAFF, NFKBIZ, ATF3, FOSB, JUNB, ETV3
GOTERM_BP_DIRECT	GO:0007612~learning	3	2.83019	0.0421281	DRD3, PTGS2, JUN
GOTERM_BP_DIRECT	GO:0051259~protein oligomerization	3	2.83019	0.0434737	ZC3H12A, NLRP3, TNFAIP3
GOTERM_BP_DIRECT	GO:0035234~ectopic germ cell programmed cell death	2	1.88679	0.0448405	IL1B, IL1A
GOTERM_BP_DIRECT	GO:0097011~cellular response to granulocyte macrophage colony-stimulating factor stimulus	2	1.88679	0.0448405	ZFP36, ETV3
GOTERM_BP_DIRECT	GO:0031665~negative regulation of lipopolysaccharide-mediated signaling pathway	2	1.88679	0.0448405	PRDM1, TRIB1
GOTERM_BP_DIRECT	GO:0045630~positive regulation of T-helper 2 cell differentiation	2	1.88679	0.0448405	IL6, NLRP3
GOTERM_BP_DIRECT	GO:0042102~positive regulation of T cell proliferation	3	2.83019	0.0462125	IL6, TFRC, IL1B
GOTERM_BP_DIRECT	GO:0071223~cellular response to lipoteichoic acid	2	1.88679	0.0503037	CCL20, RIPK2
GOTERM_BP_DIRECT	GO:0001973~adenosine receptor signaling pathway	2	1.88679	0.0503037	P2RY12, P2RY1
GOTERM_BP_DIRECT	GO:0002237~response to molecule of bacterial origin	2	1.88679	0.0503037	CXCL2, TNFAIP3
GOTERM_BP_DIRECT	GO:0060670~branching involved in labyrinthine layer morphogenesis	2	1.88679	0.0503037	ADM, SOCS3
GOTERM_BP_DIRECT	GO:0050727~regulation of inflammatory response	3	2.83019	0.0504362	PTGS2, BCL6, TNFAIP3
GOTERM_BP_DIRECT	GO:0009611~response to wounding	3	2.83019	0.0504362	ZFP36, ADM, ID3
GOTERM_BP_DIRECT	GO:0090084~negative regulation of inclusion body assembly	2	1.88679	0.055736	HSPA1B, DNAJB1
GOTERM_BP_DIRECT	GO:0008347~glial cell migration	2	1.88679	0.055736	P2RY12, P2RY1
GOTERM_BP_DIRECT	GO:0045080~positive regulation of chemokine biosynthetic process	2	1.88679	0.055736	TNF, IL1B
GOTERM_BP_DIRECT	GO:0046888~negative regulation of hormone secretion	2	1.88679	0.055736	OSM, IL6
GOTERM_BP_DIRECT	GO:0002675~positive regulation of acute inflammatory response	2	1.88679	0.055736	OSM, IL6
GOTERM_BP_DIRECT	GO:0032868~response to insulin	3	2.83019	0.0562744	IL6, EGR2, ADM
GOTERM_BP_DIRECT	GO:0042347~negative regulation of NF-kappaB import into nucleus	2	1.88679	0.0611376	ZC3H12A, NLRP3
GOTERM_BP_DIRECT	GO:0060213~positive regulation of nuclear-transcribed mRNA poly(A) tail shortening	2	1.88679	0.0611376	ZFP36, BTG2
GOTERM_BP_DIRECT	GO:0045824~negative regulation of innate immune response	2	1.88679	0.0611376	NMI, TNFAIP3
GOTERM_BP_DIRECT	GO:0000185~activation of MAPKKK activity	2	1.88679	0.0611376	TNF, GADD45B
GOTERM_BP_DIRECT	GO:0032495~response to muramyl dipeptide	2	1.88679	0.0611376	NFKBIA, TNFAIP3
GOTERM_BP_DIRECT	GO:0034116~positive regulation of heterotypic cell-cell adhesion	2	1.88679	0.0611376	TNF, IL1B
GOTERM_BP_DIRECT	GO:0035970~peptidyl-threonine dephosphorylation	2	1.88679	0.0611376	DUSP5, DUSP1
GOTERM_BP_DIRECT	GO:0043123~positive regulation of I-kappaB kinase/NF-kappaB signaling	4	3.77358	0.0648594	TNF, VAPA, RIPK2, IL1A
GOTERM_BP_DIRECT	GO:0045779~negative regulation of bone resorption	2	1.88679	0.0665086	IL6, TNFAIP3
GOTERM_BP_DIRECT	GO:0002031~G-protein coupled receptor internalization	2	1.88679	0.0665086	ADM, DRD3
GOTERM_BP_DIRECT	GO:0060707~trophoblast giant cell differentiation	2	1.88679	0.0665086	SOCS3, PRDM1
GOTERM_BP_DIRECT	GO:0061158~3'-UTR-mediated mRNA destabilization	2	1.88679	0.0665086	ZFP36, ZC3H12A
GOTERM_BP_DIRECT	GO:0045086~positive regulation of interleukin-2 biosynthetic process	2	1.88679	0.0665086	IL1B, IL1A
GOTERM_BP_DIRECT	GO:0007568~aging	4	3.77358	0.0687399	IL6, ADM, JUN, P2RY1
GOTERM_BP_DIRECT	GO:0051607~defense response to virus	4	3.77358	0.0687399	SERINC3, IL6, ZC3H12A, NLRP3
GOTERM_BP_DIRECT	GO:0071318~cellular response to ATP	2	1.88679	0.0718492	P2RY12, PTGS2
GOTERM_BP_DIRECT	GO:0001878~response to yeast	2	1.88679	0.0718492	IL6, ADM
GOTERM_BP_DIRECT	GO:0051770~positive regulation of nitric-oxide synthase biosynthetic process	2	1.88679	0.0718492	NAMPT, CCL20
GOTERM_BP_DIRECT	GO:0045893~positive regulation of transcription, DNA-templated	7	6.60377	0.0747175	KLF6, IL6, TNF, EGR2, JUN, IL1B, TP53INP2
GOTERM_BP_DIRECT	GO:0046718~viral entry into host cell	3	2.83019	0.0767284	TFRC, HSPA1B, SELPLG
GOTERM_BP_DIRECT	GO:0001558~regulation of cell growth	3	2.83019	0.0767284	SGK1, TFRC, IGFBPL1
GOTERM_BP_DIRECT	GO:0030889~negative regulation of B cell proliferation	2	1.88679	0.0771596	CTLA4, PRDM1
GOTERM_BP_DIRECT	GO:0045721~negative regulation of gluconeogenesis	2	1.88679	0.0771596	IL6, SIK1
GOTERM_BP_DIRECT	GO:0035589~G-protein coupled purinergic nucleotide receptor signaling pathway	2	1.88679	0.0771596	P2RY12, P2RY1
GOTERM_BP_DIRECT	GO:0050731~positive regulation of peptidyl-tyrosine phosphorylation	3	2.83019	0.0800576	OSM, IL6, RIPK2
GOTERM_BP_DIRECT	GO:0035556~intracellular signal transduction	6	5.66038	0.0812172	ZFP36, SGK1, DUSP1, STK17B, TREM1, SIK1
GOTERM_BP_DIRECT	GO:0051044~positive regulation of membrane protein ectodomain proteolysis	2	1.88679	0.0824399	TNF, IL1B
GOTERM_BP_DIRECT	GO:0043122~regulation of I-kappaB kinase/NF-kappaB signaling	2	1.88679	0.0824399	TNF, IL1B
GOTERM_BP_DIRECT	GO:0050995~negative regulation of lipid catabolic process	2	1.88679	0.0876903	TNF, IL1B
GOTERM_BP_DIRECT	GO:1900745~positive regulation of p38MAPK cascade	2	1.88679	0.0876903	ZC3H12A, GADD45B
GOTERM_BP_DIRECT	GO:0035994~response to muscle stretch	2	1.88679	0.0876903	JUN, NFKBIA
GOTERM_BP_DIRECT	GO:0007565~female pregnancy	3	2.83019	0.0920505	NAMPT, ADM, FOSB
GOTERM_BP_DIRECT	GO:0007517~muscle organ development	3	2.83019	0.0920505	EGR3, HBEGF, ID3
GOTERM_BP_DIRECT	GO:0071310~cellular response to organic substance	2	1.88679	0.0929109	EGR2, IL1B
GOTERM_BP_DIRECT	GO:0034142~toll-like receptor 4 signaling pathway	2	1.88679	0.098102	RIPK2, NFKBIA
Category	Term	Count	%	P Value	Genes
KEGG_PATHWAY	hsa04668:TNF signaling pathway	11	10.3774	8.84289e-09	IL6, TNF, PTGS2, CCL20, SOCS3, JUN, CXCL2, NFKBIA, IL1B, TNFAIP3, JUNB
KEGG_PATHWAY	hsa05132:Salmonella infection	10	9.43396	1.41156e-08	IL6, CCL3, CCL3L1, JUN, CCL3L3, CXCL2, IL1B, CCL4L1, CCL4L2, IL1A
KEGG_PATHWAY	hsa05323:Rheumatoid arthritis	10	9.43396	2.38022e-08	IL6, CCL3, TNF, CCL20, CCL3L1, JUN, CCL3L3, CTLA4, IL1B, IL1A
KEGG_PATHWAY	hsa04620:Toll-like receptor signaling pathway	10	9.43396	1.22622e-07	IL6, CCL3, TNF, CCL3L1, JUN, CCL3L3, NFKBIA, IL1B, CCL4L1, CCL4L2
KEGG_PATHWAY	hsa04621:NOD-like receptor signaling pathway	8	7.54717	2.41658e-07	IL6, TNF, CXCL2, RIPK2, NFKBIA, IL1B, NLRP3, TNFAIP3
KEGG_PATHWAY	hsa04060:Cytokine-cytokine receptor interaction	13	12.2642	3.27539e-07	OSM, IL6, CCL3, TNF, CCL20, CXCR4, CCL3L1, CCL3L3, CXCL2, IL1B, CCL4L1, CCL4L2, IL1A
KEGG_PATHWAY	hsa05164:Influenza A	10	9.43396	8.05295e-06	IL6, TNF, SOCS3, JUN, NFKBIA, IL1B, HSPA1B, DNAJB1, NLRP3, IL1A
KEGG_PATHWAY	hsa05142:Chagas disease (American trypanosomiasis)	8	7.54717	1.64835e-05	IL6, CCL3, TNF, CCL3L1, JUN, CCL3L3, NFKBIA, IL1B
KEGG_PATHWAY	hsa04064:NF-kappa B signaling pathway	7	6.60377	6.06841e-05	TNF, PTGS2, NFKBIA, IL1B, CCL4L1, CCL4L2, TNFAIP3
KEGG_PATHWAY	hsa05134:Legionellosis	6	5.66038	6.37424e-05	IL6, TNF, CXCL2, NFKBIA, IL1B, HSPA1B
KEGG_PATHWAY	hsa04380:Osteoclast differentiation	8	7.54717	7.33537e-05	TNF, SOCS3, JUN, NFKBIA, IL1B, FOSB, JUNB, IL1A
KEGG_PATHWAY	hsa04062:Chemokine signaling pathway	9	8.49057	0.000100785	CCL3, CCL20, CXCR4, CCL3L1, CCL3L3, CXCL2, NFKBIA, CCL4L1, CCL4L2
KEGG_PATHWAY	hsa05321:Inflammatory bowel disease (IBD)	6	5.66038	0.000144639	MAF, IL6, TNF, JUN, IL1B, IL1A
KEGG_PATHWAY	hsa04010:MAPK signaling pathway	10	9.43396	0.00015413	DUSP5, TNF, DUSP2, DUSP1, ELK4, JUN, IL1B, HSPA1B, GADD45B, IL1A
KEGG_PATHWAY	hsa05140:Leishmaniasis	6	5.66038	0.000236737	TNF, PTGS2, JUN, NFKBIA, IL1B, IL1A
KEGG_PATHWAY	hsa05133:Pertussis	6	5.66038	0.000306312	IL6, TNF, JUN, IL1B, NLRP3, IL1A
KEGG_PATHWAY	hsa04623:Cytosolic DNA-sensing pathway	5	4.71698	0.00162881	IL6, NFKBIA, IL1B, CCL4L1, CCL4L2
KEGG_PATHWAY	hsa05332:Graft-versus-host disease	4	3.77358	0.00222691	IL6, TNF, IL1B, IL1A
KEGG_PATHWAY	hsa05166:HTLV-I infection	8	7.54717	0.00384105	ZFP36, IL6, TNF, ATF3, EGR2, ELK4, JUN, NFKBIA
KEGG_PATHWAY	hsa05162:Measles	6	5.66038	0.00401818	IL6, NFKBIA, IL1B, HSPA1B, TNFAIP3, IL1A
KEGG_PATHWAY	hsa04640:Hematopoietic cell lineage	5	4.71698	0.00498307	IL6, TNF, TFRC, IL1B, IL1A
KEGG_PATHWAY	hsa05161:Hepatitis B	6	5.66038	0.00579412	EGR3, IL6, TNF, EGR2, JUN, NFKBIA
KEGG_PATHWAY	hsa04932:Non-alcoholic fatty liver disease (NAFLD)	6	5.66038	0.00686386	IL6, TNF, SOCS3, JUN, IL1B, IL1A
KEGG_PATHWAY	hsa05168:Herpes simplex infection	6	5.66038	0.0149831	IL6, TNF, SOCS3, JUN, NFKBIA, IL1B
KEGG_PATHWAY	hsa05143:African trypanosomiasis	3	2.83019	0.0282893	IL6, TNF, IL1B
KEGG_PATHWAY	hsa05020:Prion diseases	3	2.83019	0.0299056	IL6, IL1B, IL1A
KEGG_PATHWAY	hsa05202:Transcriptional misregulation in cancer	5	4.71698	0.0438661	MAF, NFKBIZ, IL6, ELK4, BCL6
KEGG_PATHWAY	hsa04940:Type I diabetes mellitus	3	2.83019	0.0440807	TNF, IL1B, IL1A
KEGG_PATHWAY	hsa04660:T cell receptor signaling pathway	4	3.77358	0.0453979	TNF, JUN, CTLA4, NFKBIA
KEGG_PATHWAY	hsa05152:Tuberculosis	5	4.71698	0.0523513	IL6, TNF, RIPK2, IL1B, IL1A
KEGG_PATHWAY	hsa04931:Insulin resistance	4	3.77358	0.0548428	IL6, TNF, SOCS3, NFKBIA
KEGG_PATHWAY	hsa05144:Malaria	3	2.83019	0.0581257	IL6, TNF, IL1B
KEGG_PATHWAY	hsa04068:FoxO signaling pathway	4	3.77358	0.0913305	SGK1, IL6, BCL6, GADD45B
KEGG_PATHWAY	hsa05120:Epithelial cell signaling in Helicobacter pylori infection	3	2.83019	0.099895	JUN, NFKBIA, HBEGF
_______________________________________________________________________________________
GO:BP - Gene Ontology Biological Process
KEGG - Kyoto Encyclopedia of Genes and Genomes
Count - number of DEGs involved in the term
% - number of DEGs involved in the term / total number of background genes involved in the term
P Value - modified Fisher's exact test P Value, EASE score
Genes - DEGs involved in the term

## Sheet: 5)  dAMJaTP3 vs AMJbTP2
Category	Term	Count	%	P Value	Genes
GOTERM_BP_DIRECT	GO:0009791~post-embryonic development	4	8.51064	0.000643808	TIPARP, NR4A2, PRDM1, TET2
GOTERM_BP_DIRECT	GO:0000122~negative regulation of transcription from RNA polymerase II promoter	7	14.8936	0.00592798	ZFP36, TSC22D3, ATF3, NR4A2, PRDM1, ID3, NFIL3
GOTERM_BP_DIRECT	GO:0071407~cellular response to organic cyclic compound	3	6.38298	0.0082731	TIPARP, NFKBIA, IL1B
GOTERM_BP_DIRECT	GO:0006915~apoptotic process	6	12.766	0.00961989	SGK1, CXCR4, STK17B, NFKBIA, IL1B, TNFAIP3
GOTERM_BP_DIRECT	GO:0030593~neutrophil chemotaxis	3	6.38298	0.0102663	CCL3L1, IL1B, TREM1
GOTERM_BP_DIRECT	GO:0006954~inflammatory response	5	10.6383	0.0112709	PTGS2, CXCR4, CCL3L1, IL1B, TNFAIP3
GOTERM_BP_DIRECT	GO:0031622~positive regulation of fever generation	2	4.25532	0.0115602	PTGS2, IL1B
GOTERM_BP_DIRECT	GO:0008285~negative regulation of cell proliferation	5	10.6383	0.0130703	OSM, PTGS2, CCL3L1, IL1B, FTH1
GOTERM_BP_DIRECT	GO:0007623~circadian rhythm	3	6.38298	0.0131087	KLF9, ID3, NFIL3
GOTERM_BP_DIRECT	GO:0035556~intracellular signal transduction	5	10.6383	0.0138619	ZFP36, SGK1, STK17B, TREM1, SIK1
GOTERM_BP_DIRECT	GO:0006955~immune response	5	10.6383	0.0160365	OSM, RGS1, IL1B, NFIL3, FTH1
GOTERM_BP_DIRECT	GO:0007165~signal transduction	8	17.0213	0.0162364	CD83, IRS2, TAGAP, RGS1, CD69, NR4A2, IL1B, HBEGF
GOTERM_BP_DIRECT	GO:0000165~MAPK cascade	4	8.51064	0.0227019	ZFP36, IRS2, IL1B, HBEGF
GOTERM_BP_DIRECT	GO:0045944~positive regulation of transcription from RNA polymerase II promoter	7	14.8936	0.0244748	OSM, MAFF, ATF3, NR4A2, NFKBIA, IL1B, TET2
GOTERM_BP_DIRECT	GO:0032495~response to muramyl dipeptide	2	4.25532	0.0252607	NFKBIA, TNFAIP3
GOTERM_BP_DIRECT	GO:0006402~mRNA catabolic process	2	4.25532	0.0410108	ZFP36, ERN1
GOTERM_BP_DIRECT	GO:0043547~positive regulation of GTPase activity	5	10.6383	0.0412004	IRS2, TAGAP, RGS1, CCL3L1, HBEGF
GOTERM_BP_DIRECT	GO:0045638~negative regulation of myeloid cell differentiation	2	4.25532	0.0432405	ZFP36, NFKBIA
GOTERM_BP_DIRECT	GO:0042346~positive regulation of NF-kappaB import into nucleus	2	4.25532	0.0476847	PTGS2, IL1B
GOTERM_BP_DIRECT	GO:0071345~cellular response to cytokine stimulus	2	4.25532	0.0498992	CXCR4, NFKBIA
GOTERM_BP_DIRECT	GO:0070536~protein K63-linked deubiquitination	2	4.25532	0.0521088	OTUD1, TNFAIP3
GOTERM_BP_DIRECT	GO:0046777~protein autophosphorylation	3	6.38298	0.0603868	STK17B, ERN1, SIK1
GOTERM_BP_DIRECT	GO:0010575~positive regulation of vascular endothelial growth factor production	2	4.25532	0.060897	PTGS2, IL1B
GOTERM_BP_DIRECT	GO:0046627~negative regulation of insulin receptor signaling pathway	2	4.25532	0.0652612	SOCS1, IL1B
GOTERM_BP_DIRECT	GO:0031663~lipopolysaccharide-mediated signaling pathway	2	4.25532	0.0717706	NFKBIA, IL1B
GOTERM_BP_DIRECT	GO:2001240~negative regulation of extrinsic apoptotic signaling pathway in absence of ligand	2	4.25532	0.0825216	EYA3, IL1B
GOTERM_BP_DIRECT	GO:0006468~protein phosphorylation	4	8.51064	0.0887154	SGK1, STK17B, ERN1, SIK1
GOTERM_BP_DIRECT	GO:0007566~embryo implantation	2	4.25532	0.0931511	PTGS2, IL1B
GOTERM_BP_DIRECT	GO:0008284~positive regulation of cell proliferation	4	8.51064	0.0932332	OSM, IRS2, ATF3, HBEGF
GOTERM_BP_DIRECT	GO:0045429~positive regulation of nitric oxide biosynthetic process	2	4.25532	0.0952626	PTGS2, IL1B
Category	Term	Count	%	P Value	Genes
KEGG_PATHWAY	hsa04064:NF-kappa B signaling pathway	4	8.51064	0.00220425	PTGS2, NFKBIA, IL1B, TNFAIP3
KEGG_PATHWAY	hsa04668:TNF signaling pathway	4	8.51064	0.00396884	PTGS2, NFKBIA, IL1B, TNFAIP3
KEGG_PATHWAY	hsa04621:NOD-like receptor signaling pathway	3	6.38298	0.0123791	NFKBIA, IL1B, TNFAIP3
KEGG_PATHWAY	hsa05140:Leishmaniasis	3	6.38298	0.0194348	PTGS2, NFKBIA, IL1B
KEGG_PATHWAY	hsa04060:Cytokine-cytokine receptor interaction	4	8.51064	0.0361944	OSM, CXCR4, CCL3L1, IL1B
KEGG_PATHWAY	hsa05142:Chagas disease (American trypanosomiasis)	3	6.38298	0.0394423	CCL3L1, NFKBIA, IL1B
KEGG_PATHWAY	hsa04620:Toll-like receptor signaling pathway	3	6.38298	0.0408326	CCL3L1, NFKBIA, IL1B
KEGG_PATHWAY	hsa05206:MicroRNAs in cancer	4	8.51064	0.0543644	IRS2, PTGS2, MIR7-1, SOCS1
KEGG_PATHWAY	hsa04380:Osteoclast differentiation	3	6.38298	0.0597059	SOCS1, NFKBIA, IL1B
KEGG_PATHWAY	hsa05162:Measles	3	6.38298	0.0613274	NFKBIA, IL1B, TNFAIP3
KEGG_PATHWAY	hsa04932:Non-alcoholic fatty liver disease (NAFLD)	3	6.38298	0.0765871	IRS2, ERN1, IL1B
_______________________________________________________________________________________
GO:BP - Gene Ontology Biological Process
KEGG - Kyoto Encyclopedia of Genes and Genomes
Count - number of DEGs involved in the term
% - number of DEGs involved in the term / total number of background genes involved in the term
P Value - modified Fisher's exact test P Value, EASE score
Genes - DEGs involved in the term
